# Supplementary material for: Systematic analysis of somatic mutations driving cancer: uncovering functional protein regions in disease development
Source: Biol Direct. 2016 May 5;11:23. doi: 10.1186/s13062-016-0125-6 (PMC4858844; doi:10.1186/s13062-016-0125-6)
Supplement: Additional file 2: — All supplementary tables merged. 1: List of all identified SiMPRes. 2: All novel genes that contain identified low significance SiMPRes. 3: Substitution percentages calculated for mutations in and outside of SiMPRes. 4: Criteria for the classification of somatic mutations. 5: The elements of the SCGD dataset with support information. (XLS 285 kb) [file 13062_2016_125_MOESM2_ESM.xls]

## Sheet: 1 - List of all SiMPRes
Gene name	Region boundaries	p-value	Realtive dominance of missense mutations/ in-frame insertions/ in-frame deletions	Number of missense mutations in region/Total number of missense mutations in gene (ratio)	p-value calculated from missense mutations alone	Number of in-frame insertions in region/Total number of in-frame insertions in gene (ratio)	p-value calculated from in-frame insertions alone	Number of in-frame deletions in region/Total number of in-frame deletions in gene (ratio)	p-value calculated from in-frame deletions alone	Heterogeneity	Dominant cancer types	All connected cancer types
BRAF	600-600	0	0.973/0.004/0.023	23941/24447 (0.9793)	0	4/38 (0.1053)	0.05753	31/112 (0.2768)	1.192e-07	0.3849	Colorectal cancer, Thyroid cancer, Ovarian cancer, Melanoma, Skin neoplasm, Glioblastoma, Lymphoma	Endometrial cancer, Neuroblastoma, Head and neck carcinoma, Colorectal cancer, Bile duct/gallbladder cancer, Thyroid cancer, Stomach cancer, Glioma, Breast cancer, Unknown, Adrenal tumor, Esophageal cancer, Gastrointestinal stromal tumor, Small cell lung cancer, Ovarian cancer, Non-small cell lung cancer, Melanoma, Acute myeloid leukemia, Skin neoplasm, Meningioma, Glioblastoma, Prostate cancer, …
CTNNB1	32-45	0	0.898/0.006/0.097	3378/3578 (0.9441)	0	4/4 (1)	0.01429	1754/10035 (0.1748)	5.082e-33	0.5867	Pancreatic cancer, Colorectal cancer, Stomach cancer, Hepatocellular carcinoma, Renal cell carcinoma, Endometrial cancer, Other soft tissue tumor, Medulloblastoma, Other/various	Ovarian cancer, Pancreatic cancer, Melanoma, Bile duct/gallbladder cancer, Adrenal tumor, Glioma, Colorectal cancer, Glioblastoma, Stomach cancer, Non-small cell lung cancer, Breast cancer, Thyroid cancer, Hepatocellular carcinoma, Esophageal cancer, Lymphoma, Skin neoplasm, Renal cell carcinoma, Prostate cancer, Endometrial cancer, Squamous cell carcinoma, Bladder cancer, Bone cancer, Other soft…
DNMT3A	882-882	0	1.000/0.000/0.000	675/994 (0.6791)	0	0/6 (0)	1	0/42 (0)	1	0.3249	Acute myeloid leukemia	Breast cancer, Other haematopoietic/lymphoid disorder, Chronic myeloid leukemia, Prostate cancer, Acute myeloid leukemia, Myeloproliferative disease, Lymphoma
EGFR	694-810	0	0.111/0.185/0.704	770/3445 (0.2235)	6.882e-48	172/172 (1)	4.356e-79	11068/11068 (1)	0	0.0643	Squamous cell carcinoma, Non-small cell lung cancer	Glioma, Adrenal tumor, Acute myeloid leukemia, Renal cell carcinoma, Glioblastoma, Colorectal cancer, Breast cancer, Bile duct/gallbladder cancer, Lymphoma, Pancreatic cancer, Other/various, Thyroid cancer, Prostate cancer, Small cell lung cancer, Squamous cell carcinoma, Esophageal cancer, Stomach cancer, Non-small cell lung cancer, Other soft tissue tumor, Melanoma, Ovarian cancer, Endometrial …
EGFR	858-858	0	1.000/0.000/0.000	2227/3445 (0.6464)	0	0/172 (0)	1	0/11068 (0)	1	0.0526	Non-small cell lung cancer	Breast cancer, Colorectal cancer, Stomach cancer, Non-small cell lung cancer, Ovarian cancer, Other/various, Thyroid cancer, Prostate cancer, Small cell lung cancer, Squamous cell carcinoma
FGFR3	249-249	0	0.999/0.000/0.001	1301/2374 (0.548)	0	0/3 (0)	1	1/2 (0.5)	0.5	0.1913	Bladder cancer, Squamous cell carcinoma	Bladder cancer, Cervical cancer, Squamous cell carcinoma, Skin neoplasm, Other/various
GNAS	201-201	0	1.000/0.000/0.000	868/925 (0.9384)	0	0/0 (-)	1	0/0 (-)	1	0.5403	Pancreatic cancer, Bone cancer, Other/various	Squamous cell carcinoma, Stomach cancer, Non-small cell lung cancer, Renal cell carcinoma, Ovarian cancer, Cervical cancer, Acute myeloid leukemia, Breast cancer, Pancreatic cancer, Other soft tissue tumor, Thyroid cancer, Bone cancer, Other/various, Glioma, Colorectal cancer, Adrenal tumor, Hepatocellular carcinoma, Bile duct/gallbladder cancer, Medulloblastoma
HRAS	12-13	0	0.999/0.001/0.000	782/1253 (0.6241)	0	1/2 (0.5)	0.5	0/0 (-)	1	0.5406	Skin neoplasm, Bladder cancer, Squamous cell carcinoma	Stomach cancer, Bone cancer, Basal cell carcinoma, Other/various, Head and neck carcinoma, Chronic myeloid leukemia, Skin neoplasm, Non-small cell lung cancer, Adrenal tumor, Colorectal cancer, Bladder cancer, Melanoma, Breast cancer, Squamous cell carcinoma, Cervical cancer, Other soft tissue tumor, Thyroid cancer, Prostate cancer, Lymphoma
IDH1	132-132	0	1.000/0.000/0.000	5106/5148 (0.9918)	0	0/0 (-)	1	0/0 (-)	1	0.3906	Glioma, Brain cancer, Acute myeloid leukemia, Bone cancer, Glioblastoma	Glioma, Brain cancer, Melanoma, Lymphoma, Bile duct/gallbladder cancer, Other/various, Hepatocellular carcinoma, Acute myeloid leukemia, Myeloproliferative disease, Prostate cancer, Other haematopoietic/lymphoid disorder, Other soft tissue tumor, Breast cancer, Colorectal cancer, Medulloblastoma, Bone cancer, Glioblastoma, Chronic myeloid leukemia
JAK2	617-617	0	1.000/0.000/0.000	35147/35330 (0.9948)	0	0/15 (0)	1	0/318 (0)	1	0.0499	Chronic myeloid leukemia, Myeloproliferative disease, Other haematopoietic/lymphoid disorder, Acute myeloid leukemia	Chronic myeloid leukemia, Myeloproliferative disease, Other haematopoietic/lymphoid disorder, Lymphoma, Non-small cell lung cancer, Acute myeloid leukemia
KCNJ5	145-168	0	0.989/0.003/0.009	646/663 (0.9744)	0	2/2 (1)	0.1667	7/7 (1)	0.002083	0.0032	Adrenal tumor	Lymphoma, Adrenal tumor
KIT	552-592	0	0.190/0.018/0.793	433/1771 (0.2445)	2.824e-72	43/207 (0.2077)	2.121e-07	2514/2919 (0.8613)	0	0.1202	Gastrointestinal stromal tumor, Melanoma	Squamous cell carcinoma, Chronic myeloid leukemia, Other haematopoietic/lymphoid disorder, Renal cell carcinoma, Gastrointestinal stromal tumor, Endometrial cancer, Small cell lung cancer, Melanoma, Acute myeloid leukemia, Other/various, Other soft tissue tumor, Breast cancer, Lymphoma
KIT	816-816	0	0.999/0.001/0.000	950/1771 (0.5364)	0	1/207 (0.0048)	0.5	0/2919 (0)	1	0.2019	Other haematopoietic/lymphoid disorder, Acute myeloid leukemia	Gastrointestinal stromal tumor, Other haematopoietic/lymphoid disorder, Chronic myeloid leukemia, Lymphoma, Breast cancer, Ovarian cancer, Other/various, Acute myeloid leukemia, Melanoma
KRAS	12-12	0	0.993/0.007/0.000	26738/31929 (0.8374)	0	6/24 (0.25)	0.01097	0/9 (0)	1	0.4088	Stomach cancer, Endometrial cancer, Ovarian cancer, Other/various, Squamous cell carcinoma, Colorectal cancer, Non-small cell lung cancer, Lymphoma, Bile duct/gallbladder cancer, Thyroid cancer, Pancreatic cancer	Head and neck carcinoma, Adrenal tumor, Stomach cancer, Endometrial cancer, Skin neoplasm, Ovarian cancer, Other/various, Other haematopoietic/lymphoid disorder, Cervical cancer, Renal cell carcinoma, Basal cell carcinoma, Hepatocellular carcinoma, Glioblastoma, Glioma, Squamous cell carcinoma, Prostate cancer, Esophageal cancer, Colorectal cancer, Chronic myeloid leukemia, Non-small cell lung ca…
MED12	25-52	0	0.622/0.047/0.331	579/644 (0.8991)	0	36/36 (1)	2.26e-21	856/892 (0.9596)	1.228e-147	0.3816	Other soft tissue tumor, Lymphoma	Breast cancer, Colorectal cancer, Prostate cancer, Other soft tissue tumor, Endometrial cancer, Lymphoma, Glioblastoma, Pancreatic cancer
MYD88	265-265	0	1.000/0.000/0.000	1554/1608 (0.9664)	0	0/0 (-)	1	0/9 (0)	1	0	Lymphoma	Lymphoma
NRAS	12-13	0	1.000/0.000/0.000	1433/3710 (0.3863)	0	0/1 (0)	1	0/0 (-)	1	0.5505	Lymphoma, Melanoma, Colorectal cancer, Acute myeloid leukemia	Glioblastoma, Basal cell carcinoma, Other/various, Stomach cancer, Lymphoma, Head and neck carcinoma, Adrenal tumor, Skin neoplasm, Bile duct/gallbladder cancer, Pancreatic cancer, Chronic myeloid leukemia, Breast cancer, Other soft tissue tumor, Ovarian cancer, Endometrial cancer, Other haematopoietic/lymphoid disorder, Squamous cell carcinoma, Melanoma, Renal cell carcinoma, Thyroid cancer, Col…
NRAS	61-61	0	1.000/0.000/0.000	2225/3710 (0.5997)	0	0/1 (0)	1	0/0 (-)	1	0.5131	Lymphoma, Skin neoplasm, Melanoma, Thyroid cancer, Acute myeloid leukemia, Colorectal cancer	Lymphoma, Head and neck carcinoma, Adrenal tumor, Skin neoplasm, Other/various, Stomach cancer, Brain cancer, Basal cell carcinoma, Glioblastoma, Breast cancer, Other soft tissue tumor, Chronic myeloid leukemia, Bile duct/gallbladder cancer, Pancreatic cancer, Bone cancer, Melanoma, Hepatocellular carcinoma, Renal cell carcinoma, Thyroid cancer, Other haematopoietic/lymphoid disorder, Squamous ce…
PIK3CA	538-545	0	1.000/0.000/0.000	2073/5069 (0.409)	0	0/2 (0)	1	0/113 (0)	1	0.6051	Bladder cancer, Endometrial cancer, Breast cancer, Colorectal cancer, Squamous cell carcinoma	Hepatocellular carcinoma, Stomach cancer, Glioblastoma, Bile duct/gallbladder cancer, Head and neck carcinoma, Skin neoplasm, Thyroid cancer, Chronic myeloid leukemia, Bladder cancer, Unknown, Other/various, Endometrial cancer, Bone cancer, Renal cell carcinoma, Lymphoma, Melanoma, Non-small cell lung cancer, Cervical cancer, Ovarian cancer, Brain cancer, Medulloblastoma, Esophageal cancer, Prost…
PIK3CA	1047-1047	0	1.000/0.000/0.000	1881/5069 (0.3711)	0	0/2 (0)	1	0/113 (0)	1	0.4339	Colorectal cancer, Breast cancer, Endometrial cancer	Pancreatic cancer, Brain cancer, Gastrointestinal stromal tumor, Ovarian cancer, Cervical cancer, Prostate cancer, Esophageal cancer, Medulloblastoma, Squamous cell carcinoma, Meningioma, Other soft tissue tumor, Small cell lung cancer, Colorectal cancer, Breast cancer, Glioma, Bile duct/gallbladder cancer, Glioblastoma, Hepatocellular carcinoma, Stomach cancer, Head and neck carcinoma, Thyroid c…
TP53	125-309	0	0.767/0.022/0.211	12064/12555 (0.9609)	0	60/64 (0.9375)	2.196e-09	1222/1388 (0.8804)	8.397e-83	0.787	Ovarian cancer, Small cell lung cancer, Esophageal cancer, Acute myeloid leukemia, Colorectal cancer, Basal cell carcinoma, Bladder cancer, Other soft tissue tumor, Bile duct/gallbladder cancer, Stomach cancer, Endometrial cancer, Prostate cancer, Pancreatic cancer, Other/various, Non-small cell lung cancer, Hepatocellular carcinoma, Glioblastoma, Squamous cell carcinoma, Lymphoma, Breast cancer,…	Thyroid cancer, Ovarian cancer, Small cell lung cancer, Esophageal cancer, Acute myeloid leukemia, Colorectal cancer, Basal cell carcinoma, Skin neoplasm, Bladder cancer, Medulloblastoma, Cervical cancer, Other soft tissue tumor, Chronic myeloid leukemia, Bile duct/gallbladder cancer, Stomach cancer, Adrenal tumor, Melanoma, Neuroblastoma, Brain cancer, Other haematopoietic/lymphoid disorder, End…
FOXL2	134-134	6.813e-239	1.000/0.000/0.000	418/424 (0.9858)	6.813e-239	0/0 (-)	1	0/0 (-)	1	0.0047	Ovarian cancer	Ovarian cancer, Other/various
SF3B1	649-711	1.382e-211	0.989/0.000/0.011	643/915 (0.7027)	2.986e-209	0/0 (-)	1	6/13 (0.4615)	0.00463	0.3161	Lymphoma, Acute myeloid leukemia	Lymphoma, Myeloproliferative disease, Pancreatic cancer, Glioblastoma, Unknown, Non-small cell lung cancer, Chronic myeloid leukemia, Hepatocellular carcinoma, Melanoma, Endometrial cancer, Acute myeloid leukemia, Medulloblastoma, Prostate cancer, Esophageal cancer, Other haematopoietic/lymphoid disorder, Renal cell carcinoma, Glioma, Other/various, Breast cancer
IDH2	140-140	1.113e-196	1.000/0.000/0.000	502/820 (0.6122)	1.113e-196	0/0 (-)	1	0/0 (-)	1	0.1218	Acute myeloid leukemia	Chronic myeloid leukemia, Acute myeloid leukemia, Myeloproliferative disease, Other haematopoietic/lymphoid disorder
SRSF2	94-102	1.037e-193	0.724/0.006/0.270	299/314 (0.9522)	1.597e-140	3/4 (0.75)	0.07143	310/310 (1)	9.095e-53	0.2194	Chronic myeloid leukemia, Acute myeloid leukemia	Chronic myeloid leukemia, Other haematopoietic/lymphoid disorder, Myeloproliferative disease, Lymphoma, Acute myeloid leukemia
MPL	496-520	5.223e-164	0.976/0.008/0.016	358/390 (0.9179)	4.179e-160	3/3 (1)	0.05	8/8 (1)	0.0025	0.192	Myeloproliferative disease, Acute myeloid leukemia	Squamous cell carcinoma, Myeloproliferative disease, Lymphoma, Acute myeloid leukemia, Other haematopoietic/lymphoid disorder
FLT3	831-842	1.7e-163	0.909/0.002/0.089	345/431 (0.8005)	1.077e-148	3/181 (0.0166)	0.5	47/76 (0.6184)	3.158e-15	0.1236	Acute myeloid leukemia	Ovarian cancer, Acute myeloid leukemia, Lymphoma, Other haematopoietic/lymphoid disorder
FGFR3	370-380	3.087e-157	1.000/0.000/0.000	609/2374 (0.2565)	3.087e-157	0/3 (0)	1	0/2 (0)	1	0.1184	Bladder cancer	Bladder cancer, Lymphoma, Skin neoplasm, Other/various
PTPN11	52-78	1.273e-151	1.000/0.000/0.000	395/477 (0.8281)	1.273e-151	0/0 (-)	1	0/0 (-)	1	0.3359	Other haematopoietic/lymphoid disorder	Neuroblastoma, Glioma, Other haematopoietic/lymphoid disorder, Other/various, Myeloproliferative disease, Chronic myeloid leukemia, Acute myeloid leukemia, Lymphoma, Medulloblastoma, Other soft tissue tumor, Glioblastoma
AKT1	17-17	1.346e-141	1.000/0.000/0.000	269/286 (0.9406)	1.346e-141	0/0 (-)	1	0/0 (-)	1	0.6091	Breast cancer	Breast cancer, Other soft tissue tumor, Non-small cell lung cancer, Endometrial cancer, Other/various, Skin neoplasm, Small cell lung cancer, Bladder cancer, Bone cancer, Unknown, Lymphoma, Thyroid cancer, Colorectal cancer, Ovarian cancer, Melanoma, Meningioma, Prostate cancer, Squamous cell carcinoma, Glioblastoma
HRAS	61-61	6.321e-140	1.000/0.000/0.000	439/1253 (0.3504)	6.321e-140	0/2 (0)	1	0/0 (-)	1	0.5813	Thyroid cancer, Bladder cancer	Glioma, Basal cell carcinoma, Other/various, Neuroblastoma, Acute myeloid leukemia, Bone cancer, Renal cell carcinoma, Ovarian cancer, Adrenal tumor, Non-small cell lung cancer, Head and neck carcinoma, Skin neoplasm, Lymphoma, Squamous cell carcinoma, Bladder cancer, Melanoma, Prostate cancer, Thyroid cancer, Hepatocellular carcinoma, Other soft tissue tumor, Endometrial cancer
GNAQ	209-211	1.484e-136	1.000/0.000/0.000	265/283 (0.9364)	1.484e-136	0/0 (-)	1	0/0 (-)	1	0.2539	Melanoma, Skin neoplasm	Glioblastoma, Melanoma, Meningioma, Skin neoplasm, Other/various
NOTCH1	1547-1770	2.262e-136	0.628/0.261/0.111	346/542 (0.6384)	7.356e-86	92/100 (0.92)	3.982e-36	208/352 (0.5909)	7.725e-16	0.0966	Lymphoma	Glioma, Lymphoma, Acute myeloid leukemia, Other/various, Squamous cell carcinoma, Non-small cell lung cancer, Breast cancer
H3F3A	28-35	2.556e-136	1.000/0.000/0.000	283/287 (0.9861)	2.556e-136	0/0 (-)	1	0/0 (-)	1	0.176	Glioblastoma	Glioma, Acute myeloid leukemia, Bone cancer, Medulloblastoma, Glioblastoma
PDGFRA	841-849	5.894e-134	0.556/0.000/0.444	204/354 (0.5763)	8.958e-75	0/6 (0)	1	187/481 (0.3888)	6.579e-60	0.122	Gastrointestinal stromal tumor	Stomach cancer, Prostate cancer, Glioblastoma, Gastrointestinal stromal tumor, Other haematopoietic/lymphoid disorder, Other/various, Colorectal cancer, Glioma
CEBPA	293-328	1.887e-130	0.021/0.815/0.164	18/48 (0.375)	0.001757	253/260 (0.9731)	2.058e-106	118/480 (0.2458)	5.217e-22	0.0139	Acute myeloid leukemia	Chronic myeloid leukemia, Acute myeloid leukemia, Squamous cell carcinoma
JAK2	533-556	4.328e-127	0.000/0.032/0.968	31/35330 (0.0009)	1	10/15 (0.6667)	9.995e-05	312/318 (0.9811)	4.33e-123	0.1032	Myeloproliferative disease	Renal cell carcinoma, Myeloproliferative disease, Other haematopoietic/lymphoid disorder
RET	911-923	9.082e-119	1.000/0.000/0.000	299/420 (0.7119)	9.082e-119	0/0 (-)	1	0/178 (0)	1	0.085	Thyroid cancer	Thyroid cancer, Adrenal tumor, Non-small cell lung cancer, Breast cancer
ALK	1151-1286	1.951e-111	0.997/0.003/0.000	317/371 (0.8544)	3.902e-111	1/1 (1)	0.5	0/0 (-)	1	0.1505	Neuroblastoma	Breast cancer, Non-small cell lung cancer, Lymphoma, Neuroblastoma, Squamous cell carcinoma, Other soft tissue tumor, Thyroid cancer, Stomach cancer, Renal cell carcinoma, Colorectal cancer, Prostate cancer
IL6ST	168-216	6.839e-100	0.016/0.013/0.971	7/26 (0.2692)	0.0248	3/3 (1)	0.05	347/355 (0.9775)	5.515e-97	0.0053	Hepatocellular carcinoma	Prostate cancer, Hepatocellular carcinoma
IDH2	171-172	1.287e-99	1.000/0.000/0.000	304/820 (0.3707)	1.287e-99	0/0 (-)	1	0/0 (-)	1	0.4749	Acute myeloid leukemia, Glioma	Other soft tissue tumor, Chronic myeloid leukemia, Breast cancer, Hepatocellular carcinoma, Bone cancer, Melanoma, Colorectal cancer, Acute myeloid leukemia, Bile duct/gallbladder cancer, Glioma, Glioblastoma, Lymphoma
ESR1	303-303	3.24e-91	1.000/0.000/0.000	206/275 (0.7491)	3.24e-91	0/1 (0)	1	0/2 (0)	1	0	Breast cancer	Breast cancer
FLT3	573-627	1.364e-87	0.001/0.932/0.067	18/431 (0.0418)	0.866	175/181 (0.9669)	1.008e-81	25/76 (0.3289)	1.563e-06	0.1448	Acute myeloid leukemia	Ovarian cancer, Medulloblastoma, Squamous cell carcinoma, Acute myeloid leukemia, Non-small cell lung cancer, Lymphoma, Chronic myeloid leukemia
PIK3CA	1040-1049	2.19e-84	1.000/0.000/0.000	266/682 (0.39)	2.19e-84	0/1 (0)	1	0/40 (0)	1	0.553	Colorectal cancer, Breast cancer	Non-small cell lung cancer, Renal cell carcinoma, Endometrial cancer, Other/various, Bladder cancer, Thyroid cancer, Glioblastoma, Stomach cancer, Other soft tissue tumor, Squamous cell carcinoma, Glioma, Colorectal cancer, Breast cancer, Ovarian cancer, Cervical cancer, Bile duct/gallbladder cancer, Pancreatic cancer, Hepatocellular carcinoma, Prostate cancer, Medulloblastoma, Melanoma, Esophage…
GNA11	209-209	5.172e-83	1.000/0.000/0.000	162/179 (0.905)	5.172e-83	0/0 (-)	1	0/0 (-)	1	0.144	Melanoma	Melanoma, Meningioma, Other soft tissue tumor, Other/various, Prostate cancer, Adrenal tumor, Skin neoplasm
EZH2	636-695	2.017e-82	0.990/0.000/0.010	265/350 (0.7571)	1.21e-81	0/4 (0)	1	2/2 (1)	0.1667	0.3094	Lymphoma	Chronic myeloid leukemia, Esophageal cancer, Other haematopoietic/lymphoid disorder, Melanoma, Lymphoma, Squamous cell carcinoma, Thyroid cancer, Acute myeloid leukemia, Myeloproliferative disease, Non-small cell lung cancer
ABL1	242-396	3.825e-76	0.965/0.035/0.000	255/303 (0.8416)	1.641e-73	7/7 (1)	0.002331	66/182 (0.3626)	1	0.1073	Chronic myeloid leukemia	Other haematopoietic/lymphoid disorder, Lymphoma, Chronic myeloid leukemia, Breast cancer, Colorectal cancer, Acute myeloid leukemia
FBXW7	437-532	4.915e-75	1.000/0.000/0.000	301/396 (0.7601)	4.915e-75	0/6 (0)	1	0/5 (0)	1	0.5437	Lymphoma	Endometrial cancer, Squamous cell carcinoma, Bladder cancer, Breast cancer, Non-small cell lung cancer, Ovarian cancer, Pancreatic cancer, Colorectal cancer, Renal cell carcinoma, Stomach cancer, Bile duct/gallbladder cancer, Lymphoma, Other/various, Melanoma, Medulloblastoma
PDGFRA	554-571	5.289e-71	0.080/0.009/0.911	34/354 (0.096)	2.358e-06	2/6 (0.3333)	0.2273	290/481 (0.6029)	9.869e-65	0.2609	Other/various	Stomach cancer, Breast cancer, Gastrointestinal stromal tumor, Other/various, Lymphoma, Bone cancer, Colorectal cancer, Acute myeloid leukemia, Other soft tissue tumor
CBL	367-434	3.173e-63	0.920/0.030/0.051	171/211 (0.8104)	3.373e-58	4/4 (1)	0.01429	723/767 (0.9426)	0.0006585	0.3338	Other haematopoietic/lymphoid disorder, Acute myeloid leukemia, Chronic myeloid leukemia	Myeloproliferative disease, Other haematopoietic/lymphoid disorder, Acute myeloid leukemia, Other/various, Glioblastoma, Chronic myeloid leukemia, Non-small cell lung cancer, Breast cancer, Lymphoma, Ovarian cancer, Melanoma, Squamous cell carcinoma
KIT	496-506	7.346e-61	0.000/1.000/0.000	8/1771 (0.0045)	0.9939	149/207 (0.7198)	7.391e-61	31/2919 (0.0106)	1	0.1965	Gastrointestinal stromal tumor	Melanoma, Other/various, Acute myeloid leukemia, Breast cancer, Other haematopoietic/lymphoid disorder, Gastrointestinal stromal tumor
ERBB2	733-799	2.816e-57	0.229/0.748/0.023	57/139 (0.4101)	1.172e-13	85/85 (1)	4.806e-43	6/6 (1)	0.05	0.3937	Non-small cell lung cancer	Non-small cell lung cancer, Other/various, Colorectal cancer, Head and neck carcinoma, Stomach cancer, Renal cell carcinoma, Squamous cell carcinoma, Ovarian cancer, Breast cancer
PTEN	123-142	5.864e-54	0.909/0.012/0.079	274/907 (0.3021)	4.021e-49	2/8 (0.25)	0.2333	30/272 (0.1103)	6.25e-05	0.4231	Endometrial cancer	Medulloblastoma, Melanoma, Breast cancer, Ovarian cancer, Pancreatic cancer, Colorectal cancer, Non-small cell lung cancer, Glioblastoma, Other soft tissue tumor, Glioma, Squamous cell carcinoma, Endometrial cancer, Thyroid cancer, Other/various, Small cell lung cancer, Stomach cancer, Meningioma, Renal cell carcinoma, Prostate cancer, Cervical cancer
SETBP1	863-874	3.048e-50	1.000/0.000/0.000	114/145 (0.7862)	3.048e-50	0/0 (-)	1	0/6 (0)	1	0.2766	Acute myeloid leukemia, Chronic myeloid leukemia	Acute myeloid leukemia, Other haematopoietic/lymphoid disorder, Myeloproliferative disease, Chronic myeloid leukemia, Breast cancer
IL7R	237-254	1.712e-49	0.039/0.694/0.267	8/29 (0.2759)	0.01263	66/66 (1)	1.388e-34	55/55 (1)	9.766e-14	0.0251	Lymphoma	Lymphoma, Non-small cell lung cancer, Acute myeloid leukemia
STAT3	640-663	6.129e-48	0.972/0.028/0.000	119/151 (0.7881)	1.226e-46	3/3 (1)	0.05	0/3 (0)	1	0.0804	Lymphoma	Breast cancer, Lymphoma, Hepatocellular carcinoma, Colorectal cancer
RET	627-640	4.087e-45	0.168/0.000/0.832	39/420 (0.0929)	3.455e-08	0/0 (-)	1	130/178 (0.7303)	1.183e-37	0.1038	Thyroid cancer	Ovarian cancer, Adrenal tumor, Thyroid cancer
RHOA	17-23	9.314e-44	0.993/0.000/0.007	119/161 (0.7391)	1.863e-43	0/0 (-)	1	1/1 (1)	0.5	0.0457	Lymphoma	Stomach cancer, Lymphoma, Ovarian cancer
KIT	417-422	3.689e-42	0.000/0.061/0.938	5/1771 (0.0028)	0.9619	11/207 (0.0531)	0.002833	112/2919 (0.0384)	1.354e-39	0.1128	Acute myeloid leukemia	Acute myeloid leukemia, Breast cancer, Other haematopoietic/lymphoid disorder
TET2	1148-1427	2.576e-41	0.841/0.000/0.159	229/439 (0.5216)	7.122e-35	0/1 (0)	1	17/36 (0.4722)	3.617e-07	0.4089	Acute myeloid leukemia	Other/various, Breast cancer, Squamous cell carcinoma, Renal cell carcinoma, Bone cancer, Chronic myeloid leukemia, Glioblastoma, Acute myeloid leukemia, Myeloproliferative disease, Prostate cancer, Lymphoma, Other haematopoietic/lymphoid disorder
TSHR	613-639	4.341e-40	0.940/0.000/0.060	125/229 (0.5459)	1.042e-37	0/0 (-)	1	12/13 (0.9231)	0.004167	0.012	Thyroid cancer	Colorectal cancer, Thyroid cancer
SF3B1	618-630	3.433e-39	1.000/0.000/0.000	157/915 (0.1716)	3.433e-39	0/0 (-)	1	0/13 (0)	1	0.3883	Melanoma, Acute myeloid leukemia	Lymphoma, Bladder cancer, Unknown, Chronic myeloid leukemia, Thyroid cancer, Melanoma, Acute myeloid leukemia, Medulloblastoma, Prostate cancer, Breast cancer, Other/various
DICER1	1809-1818	1.448e-37	1.000/0.000/0.000	102/194 (0.5258)	1.448e-37	0/0 (-)	1	0/1 (0)	1	0.395	Other/various	Non-small cell lung cancer, Renal cell carcinoma, Glioblastoma, Ovarian cancer, Colorectal cancer, Thyroid cancer, Endometrial cancer, Other soft tissue tumor, Other/various, Lymphoma
RUNX1	85-254	9.325e-36	0.879/0.067/0.054	184/206 (0.8932)	1.631e-31	14/16 (0.875)	0.004574	44/44 (1)	0.0125	0.3261	Acute myeloid leukemia	Squamous cell carcinoma, Chronic myeloid leukemia, Breast cancer, Lymphoma, Acute myeloid leukemia, Myeloproliferative disease
VHL	54-136	9.711e-36	0.435/0.023/0.542	450/754 (0.5968)	5.655e-16	6/8 (0.75)	0.1573	197/265 (0.7434)	1.091e-19	0.128	Renal cell carcinoma	Breast cancer, Glioma, Small cell lung cancer, Adrenal tumor, Colorectal cancer, Other/various, Pancreatic cancer, Thyroid cancer, Renal cell carcinoma, Other haematopoietic/lymphoid disorder, Other soft tissue tumor
PIK3R1	559-582	7.999e-35	0.194/0.031/0.775	25/66 (0.3788)	2.487e-07	5/17 (0.2941)	0.08742	104/362 (0.2873)	3.679e-27	0.4788	Breast cancer	Squamous cell carcinoma, Colorectal cancer, Lymphoma, Glioblastoma, Bladder cancer, Endometrial cancer, Glioma, Ovarian cancer, Breast cancer, Meningioma
KLF4	409-413	3.259e-31	1.000/0.000/0.000	65/73 (0.8904)	3.259e-31	0/0 (-)	1	0/0 (-)	1	0.0976	Meningioma	Meningioma, Breast cancer, Pancreatic cancer, Neuroblastoma
RAC1	29-29	4.136e-31	1.000/0.000/0.000	63/73 (0.863)	4.136e-31	0/0 (-)	1	0/0 (-)	1	0.0226	Melanoma	Melanoma, Breast cancer
APC	1278-1537	1.292e-30	0.978/0.022/0.000	157/323 (0.4861)	6.032e-30	2/4 (0.5)	0.2143	0/10 (0)	1	0.6355	Colorectal cancer	Melanoma, Esophageal cancer, Stomach cancer, Lymphoma, Medulloblastoma, Ovarian cancer, Bone cancer, Squamous cell carcinoma, Thyroid cancer, Non-small cell lung cancer, Bile duct/gallbladder cancer, Pancreatic cancer, Hepatocellular carcinoma, Other/various, Prostate cancer, Small cell lung cancer, Breast cancer, Colorectal cancer, Other soft tissue tumor, Bladder cancer
U2AF1	34-35	2.898e-28	1.000/0.000/0.000	77/145 (0.531)	2.898e-28	0/2 (0)	1	0/0 (-)	1	0.4484	Acute myeloid leukemia, Pancreatic cancer	Endometrial cancer, Non-small cell lung cancer, Lymphoma, Pancreatic cancer, Myeloproliferative disease, Chronic myeloid leukemia, Other haematopoietic/lymphoid disorder, Bladder cancer, Hepatocellular carcinoma, Acute myeloid leukemia, Stomach cancer
FGFR3	650-650	1.017e-25	1.000/0.000/0.000	96/2374 (0.0404)	1.017e-25	0/3 (0)	1	0/2 (0)	1	0.2913	Skin neoplasm, Bladder cancer	Skin neoplasm, Other/various, Bladder cancer, Lymphoma, Squamous cell carcinoma
KIT	820-825	1.2e-25	1.000/0.000/0.000	121/1771 (0.0683)	1.2e-25	0/207 (0)	1	0/2919 (0)	1	0.4715	Gastrointestinal stromal tumor	Other haematopoietic/lymphoid disorder, Gastrointestinal stromal tumor, Melanoma, Myeloproliferative disease, Other/various, Acute myeloid leukemia, Lymphoma, Breast cancer
PPP2R1A	179-184	2.476e-25	1.000/0.000/0.000	68/121 (0.562)	2.476e-25	0/0 (-)	1	0/0 (-)	1	0.3065	Ovarian cancer, Endometrial cancer	Colorectal cancer, Prostate cancer, Ovarian cancer, Hepatocellular carcinoma, Pancreatic cancer, Endometrial cancer, Non-small cell lung cancer
SMAD4	350-386	2.907e-25	0.891/0.012/0.097	117/300 (0.39)	1.395e-22	1/2 (0.5)	0.5	7/29 (0.2414)	0.004167	0.4595	Colorectal cancer, Pancreatic cancer	Ovarian cancer, Hepatocellular carcinoma, Prostate cancer, Colorectal cancer, Bile duct/gallbladder cancer, Esophageal cancer, Non-small cell lung cancer, Stomach cancer, Renal cell carcinoma, Other/various, Squamous cell carcinoma, Breast cancer, Pancreatic cancer
GATA2	293-390	5.311e-24	0.908/0.033/0.058	78/86 (0.907)	7.283e-22	2/2 (1)	0.1667	9/9 (1)	0.04375	0.2079	Acute myeloid leukemia	Other haematopoietic/lymphoid disorder, Glioma, Lymphoma, Breast cancer, Chronic myeloid leukemia, Acute myeloid leukemia
CREBBP	1411-1515	5.016e-23	0.987/0.000/0.013	86/185 (0.4649)	1.003e-22	0/0 (-)	1	1/18 (0.0556)	0.5	0.2151	Lymphoma	Squamous cell carcinoma, Endometrial cancer, Ovarian cancer, Lymphoma, Other/various, Medulloblastoma, Small cell lung cancer
CD79B	191-199	6.189e-23	1.000/0.000/0.000	50/55 (0.9091)	6.189e-23	0/0 (-)	1	0/0 (-)	1	0.0272	Lymphoma	Pancreatic cancer, Lymphoma
SPOP	75-140	1.396e-22	0.986/0.000/0.014	79/91 (0.8681)	2.791e-22	0/0 (-)	1	1/1 (1)	0.5	0.1502	Prostate cancer	Non-small cell lung cancer, Endometrial cancer, Lymphoma, Prostate cancer, Thyroid cancer
NFE2L2	75-83	2.157e-22	0.866/0.014/0.120	59/126 (0.4683)	1.726e-19	1/2 (0.5)	0.5	6/13 (0.4615)	0.0025	0.3703	Squamous cell carcinoma	Non-small cell lung cancer, Other/various, Squamous cell carcinoma, Renal cell carcinoma, Hepatocellular carcinoma, Head and neck carcinoma, Bile duct/gallbladder cancer, Breast cancer
PIK3R1	446-475	2.369e-22	0.055/0.157/0.787	9/66 (0.1364)	0.06367	11/17 (0.6471)	0.000395	137/362 (0.3785)	9.419e-18	0.2983	Endometrial cancer	Endometrial cancer, Breast cancer, Lymphoma, Glioblastoma, Squamous cell carcinoma, Melanoma
MET	1238-1271	9.891e-22	1.000/0.000/0.000	74/182 (0.4066)	9.891e-22	0/0 (-)	1	0/188 (0)	1	0.2286	Squamous cell carcinoma	Bile duct/gallbladder cancer, Hepatocellular carcinoma, Renal cell carcinoma, Acute myeloid leukemia, Non-small cell lung cancer, Squamous cell carcinoma
NFE2L2	23-36	2.434e-21	0.855/0.015/0.130	59/126 (0.4683)	2.337e-18	1/2 (0.5)	0.5	7/13 (0.5385)	0.002083	0.4625	Squamous cell carcinoma	Medulloblastoma, Small cell lung cancer, Renal cell carcinoma, Squamous cell carcinoma, Melanoma, Other/various, Non-small cell lung cancer, Esophageal cancer, Endometrial cancer, Head and neck carcinoma, Hepatocellular carcinoma, Pancreatic cancer
HNF1A	203-279	5.965e-21	0.848/0.027/0.124	66/88 (0.75)	6.963e-18	3/7 (0.4286)	0.2797	16/30 (0.5333)	0.003063	0.0309	Hepatocellular carcinoma	Breast cancer, Hepatocellular carcinoma
EGFR	861-864	3.415e-20	1.000/0.000/0.000	102/3445 (0.0296)	3.415e-20	0/172 (0)	1	0/11068 (0)	1	0.1536	Non-small cell lung cancer	Non-small cell lung cancer, Stomach cancer, Other/various, Prostate cancer, Squamous cell carcinoma, Glioblastoma, Bile duct/gallbladder cancer, Adrenal tumor, Bladder cancer
VHL	145-193	6.93e-20	0.288/0.008/0.704	253/754 (0.3355)	2.975e-06	2/8 (0.25)	0.7154	63/265 (0.2377)	3.256e-14	0.1327	Renal cell carcinoma	Prostate cancer, Other soft tissue tumor, Melanoma, Renal cell carcinoma, Adrenal tumor, Colorectal cancer, Pancreatic cancer, Glioma
ATP1A1	99-104	1.334e-19	0.683/0.000/0.317	31/45 (0.6889)	1.281e-13	0/0 (-)	1	22/25 (0.88)	1.042e-06	0	Adrenal tumor	Adrenal tumor
U2AF1	156-159	3.088e-19	0.958/0.042/0.000	58/145 (0.4)	1.853e-18	2/2 (1)	0.1667	0/0 (-)	1	0.2895	Acute myeloid leukemia	Other haematopoietic/lymphoid disorder, Chronic myeloid leukemia, Breast cancer, Acute myeloid leukemia, Pancreatic cancer, Myeloproliferative disease
CIC	201-269	1.292e-18	0.863/0.000/0.137	57/112 (0.5089)	3.721e-16	0/0 (-)	1	7/11 (0.6364)	0.003472	0.12	Glioma	Glioma, Glioblastoma
TET2	1861-1907	2.777e-18	0.807/0.000/0.193	75/439 (0.1708)	6.664e-15	0/1 (0)	1	10/36 (0.2778)	0.0004167	0.3537	Chronic myeloid leukemia, Acute myeloid leukemia	Chronic myeloid leukemia, Myeloproliferative disease, Acute myeloid leukemia, Other haematopoietic/lymphoid disorder, Lymphoma
CDKN2A	48-108	4.229e-18	0.908/0.000/0.092	312/476 (0.6555)	1.691e-16	0/6 (0)	1	110/218 (0.5046)	0.025	0.685	Squamous cell carcinoma, Pancreatic cancer	Other/various, Prostate cancer, Glioblastoma, Colorectal cancer, Renal cell carcinoma, Meningioma, Neuroblastoma, Breast cancer, Endometrial cancer, Melanoma, Adrenal tumor, Hepatocellular carcinoma, Bladder cancer, Bile duct/gallbladder cancer, Gastrointestinal stromal tumor, Medulloblastoma, Stomach cancer, Esophageal cancer, Thyroid cancer, Glioma, Non-small cell lung cancer, Squamous cell car…
DICER1	1703-1713	2.446e-17	1.000/0.000/0.000	54/194 (0.2784)	2.446e-17	0/0 (-)	1	0/1 (0)	1	0.3577	Ovarian cancer, Other/various	Ovarian cancer, Renal cell carcinoma, Other soft tissue tumor, Thyroid cancer, Endometrial cancer, Lymphoma, Other/various
HIST1H3B	28-28	1.038e-16	1.000/0.000/0.000	37/50 (0.74)	1.038e-16	0/0 (-)	1	0/0 (-)	1	0.2345	Glioma, Glioblastoma	Glioma, Glioblastoma, Acute myeloid leukemia
PIK3CA	102-118	1.767e-16	0.044/0.019/0.937	93/5069 (0.0183)	0.2002	1/2 (0.5)	0.5	43/113 (0.3805)	1.766e-15	0.6142	-, Breast cancer	Thyroid cancer, Stomach cancer, Glioblastoma, Bile duct/gallbladder cancer, Endometrial cancer, Renal cell carcinoma, Bladder cancer, Unknown, Other/various, Esophageal cancer, Medulloblastoma, Prostate cancer, Ovarian cancer, Pancreatic cancer, Glioma, Neuroblastoma, Breast cancer, Colorectal cancer, Small cell lung cancer, Meningioma, Squamous cell carcinoma
CDKN2A_ENST00000361570	113-166	5.766e-16	0.980/0.000/0.020	62/65 (0.9538)	1.153e-15	0/0 (-)	1	2/2 (1)	0.5	0.5769	Pancreatic cancer	Medulloblastoma, Melanoma, Glioblastoma, Hepatocellular carcinoma, Bile duct/gallbladder cancer, Stomach cancer, Lymphoma, Acute myeloid leukemia, Renal cell carcinoma, Pancreatic cancer, Non-small cell lung cancer, Squamous cell carcinoma, Esophageal cancer, Bone cancer
XPO1	565-574	8.302e-15	1.000/0.000/0.000	39/63 (0.619)	8.302e-15	0/0 (-)	1	0/0 (-)	1	0.1238	Lymphoma	Lymphoma, Prostate cancer, Breast cancer
FGFR2	248-253	8.489e-15	1.000/0.000/0.000	46/158 (0.2911)	8.489e-15	0/0 (-)	1	0/6 (0)	1	0.2037	Endometrial cancer	Melanoma, Squamous cell carcinoma, Other/various, Endometrial cancer, Ovarian cancer
WASH3P	368-410	1.05e-14	1.000/0.000/0.000	34/36 (0.9444)	1.05e-14	0/0 (-)	1	0/0 (-)	1	0.5367	Renal cell carcinoma	Glioma, Breast cancer, Renal cell carcinoma, Prostate cancer, Bladder cancer, Lymphoma, Acute myeloid leukemia, Melanoma, Non-small cell lung cancer
C20orf80	40-101	7.492e-14	0.913/0.087/0.000	90/112 (0.8036)	1.049e-12	4/4 (1)	0.07143	0/0 (-)	1	0.4742	Prostate cancer, Glioma	Unknown, Squamous cell carcinoma, Glioma, Pancreatic cancer, Non-small cell lung cancer, Renal cell carcinoma, Melanoma, Prostate cancer, Breast cancer
PTEN	150-177	1.896e-13	0.868/0.000/0.132	156/907 (0.172)	9.099e-12	0/8 (0)	1	5/272 (0.0184)	0.02083	0.5352	Glioblastoma	Renal cell carcinoma, Prostate cancer, Bone cancer, Thyroid cancer, Endometrial cancer, Colorectal cancer, Glioblastoma, Non-small cell lung cancer, Pancreatic cancer, Glioma, Squamous cell carcinoma, Ovarian cancer, Lymphoma, Melanoma, Breast cancer, Medulloblastoma, Bile duct/gallbladder cancer
ATP2B3_ENST00000263519	422-429	3.19e-13	0.024/0.000/0.976	1/24 (0.0417)	0.5	0/0 (-)	1	33/33 (1)	6.38e-13	0.0367	Adrenal tumor	Acute myeloid leukemia, Adrenal tumor
MYOD1	122-122	5.877e-13	1.000/0.000/0.000	25/28 (0.8929)	5.877e-13	0/0 (-)	1	0/0 (-)	1	0	Other soft tissue tumor	Other soft tissue tumor
WT1	384-397	6.253e-13	0.893/0.000/0.107	41/107 (0.3832)	1.251e-11	0/4 (0)	1	87/190 (0.4579)	0.05	0.1973	Acute myeloid leukemia	Other haematopoietic/lymphoid disorder, Acute myeloid leukemia, Lymphoma, Renal cell carcinoma, Chronic myeloid leukemia
PIK3CA	345-345	7.246e-13	1.000/0.000/0.000	58/5069 (0.0114)	7.246e-13	0/2 (0)	1	0/113 (0)	1	0.496	Breast cancer	Other/various, Endometrial cancer, Colorectal cancer, Breast cancer, Glioma, Squamous cell carcinoma, Prostate cancer, Medulloblastoma, Melanoma, Ovarian cancer, Lymphoma, Glioblastoma, Pancreatic cancer, Other soft tissue tumor
SF3B1	739-747	1.134e-12	1.000/0.000/0.000	59/915 (0.0645)	1.134e-12	0/0 (-)	1	0/13 (0)	1	0.1388	Lymphoma	Lymphoma, Non-small cell lung cancer, Chronic myeloid leukemia, Hepatocellular carcinoma, Acute myeloid leukemia
CCND1	36-54	1.311e-12	1.000/0.000/0.000	35/45 (0.7778)	1.311e-12	0/0 (-)	1	0/0 (-)	1	0	Lymphoma	Lymphoma
ESR1	534-538	1.327e-12	1.000/0.000/0.000	45/275 (0.1636)	1.327e-12	0/1 (0)	1	0/2 (0)	1	0.0295	Breast cancer	Breast cancer, Endometrial cancer
CDKN2A	28-37	1.928e-12	0.000/0.000/1.000	17/476 (0.0357)	0.9873	0/6 (0)	1	64/218 (0.2936)	1.953e-12	0.3509	Squamous cell carcinoma	Renal cell carcinoma, Melanoma, Bile duct/gallbladder cancer, Bladder cancer, Squamous cell carcinoma, Chronic myeloid leukemia, Pancreatic cancer, Ovarian cancer
MAP2K1	93-130	2.358e-12	0.447/0.000/0.553	28/60 (0.4667)	6.287e-06	0/0 (-)	1	22/49 (0.449)	3.751e-07	0.3511	Lymphoma, Melanoma	Pancreatic cancer, Squamous cell carcinoma, Bladder cancer, Lymphoma, Melanoma, Colorectal cancer, Other soft tissue tumor
ENSG00000174501	626-634	2.62e-12	1.000/0.000/0.000	31/61 (0.5082)	2.62e-12	0/0 (-)	1	0/0 (-)	1	0.2156	Prostate cancer, Glioma	Renal cell carcinoma, Prostate cancer, Glioma
EP300	1372-1514	1.332e-11	0.945/0.000/0.055	54/155 (0.3484)	5.326e-11	0/2 (0)	1	2/93 (0.0215)	0.25	0.3964	Squamous cell carcinoma	Bladder cancer, Renal cell carcinoma, Small cell lung cancer, Breast cancer, Medulloblastoma, Squamous cell carcinoma, Lymphoma, Stomach cancer, Acute myeloid leukemia, Hepatocellular carcinoma
PTPN11	502-510	1.81e-11	1.000/0.000/0.000	56/477 (0.1174)	1.81e-11	0/0 (-)	1	0/0 (-)	1	0.4527	Other haematopoietic/lymphoid disorder, Acute myeloid leukemia	Other soft tissue tumor, Glioblastoma, Lymphoma, Other haematopoietic/lymphoid disorder, Neuroblastoma, Stomach cancer, Non-small cell lung cancer, Chronic myeloid leukemia, Acute myeloid leukemia, Other/various
CHEK2	372-373	2.736e-11	1.000/0.000/0.000	30/77 (0.3896)	2.736e-11	0/0 (-)	1	0/0 (-)	1	0.5353	Glioma	Glioma, Prostate cancer, Adrenal tumor, Endometrial cancer, Pancreatic cancer, Melanoma, Stomach cancer, Renal cell carcinoma, Other/various, Non-small cell lung cancer
ZNF814	337-337	6.451e-11	1.000/0.000/0.000	27/51 (0.5294)	6.451e-11	0/0 (-)	1	0/0 (-)	1	0.4235	Pancreatic cancer, Squamous cell carcinoma	Renal cell carcinoma, Prostate cancer, Pancreatic cancer, Lymphoma, Bile duct/gallbladder cancer, Acute myeloid leukemia, Squamous cell carcinoma
CARD11	191-272	8.416e-11	0.605/0.000/0.395	37/114 (0.3246)	8.08e-07	0/1 (0)	1	31/31 (1)	0.0001042	0.1208	Lymphoma	Lymphoma, Renal cell carcinoma, Acute myeloid leukemia, Squamous cell carcinoma, Colorectal cancer, Hepatocellular carcinoma
PAX5	12-80	8.489e-11	1.000/0.000/0.000	44/57 (0.7719)	8.489e-11	0/1 (0)	1	0/5 (0)	1	0.03	Lymphoma	Lymphoma, Hepatocellular carcinoma
ETNK1	243-245	8.705e-11	1.000/0.000/0.000	23/30 (0.7667)	8.705e-11	0/0 (-)	1	0/2 (0)	1	0.2498	Chronic myeloid leukemia, Other haematopoietic/lymphoid disorder	Lymphoma, Chronic myeloid leukemia, Other haematopoietic/lymphoid disorder, Acute myeloid leukemia
FGFR3	697-697	1.035e-10	1.000/0.000/0.000	44/2374 (0.0185)	1.035e-10	0/3 (0)	1	0/2 (0)	1	0	Squamous cell carcinoma	Squamous cell carcinoma
KIT	642-642	1.681e-10	1.000/0.000/0.000	40/1771 (0.0226)	1.681e-10	0/207 (0)	1	0/2919 (0)	1	0.2436	Melanoma, Gastrointestinal stromal tumor	Melanoma, Breast cancer, Squamous cell carcinoma, Gastrointestinal stromal tumor
BAP1	1-117	2.535e-10	0.736/0.000/0.264	55/111 (0.4955)	8.692e-08	0/1 (0)	1	20/34 (0.5882)	0.002917	0.4288	Melanoma, Renal cell carcinoma	Melanoma, Skin neoplasm, Stomach cancer, Thyroid cancer, Bile duct/gallbladder cancer, Colorectal cancer, Breast cancer, Pancreatic cancer, Renal cell carcinoma, Other/various
ACVR1	328-328	3.289e-10	1.000/0.000/0.000	26/56 (0.4643)	3.289e-10	0/0 (-)	1	0/0 (-)	1	0.1845	Glioma, Glioblastoma	Glioma, Glioblastoma
RP1L1	1305-1361	1.654e-09	0.530/0.210/0.260	17/60 (0.2833)	2.223e-05	4/4 (1)	0.01429	7/8 (0.875)	0.005208	0.5398	-	Bone cancer, Breast cancer, Ovarian cancer, Acute myeloid leukemia, Pancreatic cancer, Renal cell carcinoma, Glioblastoma, Colorectal cancer
ENSG00000103472	368-375	1.676e-09	1.000/0.000/0.000	18/20 (0.9)	1.676e-09	0/0 (-)	1	0/0 (-)	1	0.1542	Prostate cancer	Breast cancer, Bile duct/gallbladder cancer, Prostate cancer
PPP2R1A	249-260	1.923e-09	1.000/0.000/0.000	33/121 (0.2727)	1.923e-09	0/0 (-)	1	0/0 (-)	1	0.2211	Endometrial cancer	Ovarian cancer, Squamous cell carcinoma, Endometrial cancer
PLCG1	345-345	2.032e-09	1.000/0.000/0.000	23/43 (0.5349)	2.032e-09	0/0 (-)	1	0/0 (-)	1	0	Lymphoma	Lymphoma
ATM	3003-3011	2.213e-09	0.965/0.000/0.035	31/411 (0.0754)	4.426e-09	0/3 (0)	1	1/83 (0.012)	0.5	0.3632	Lymphoma, Pancreatic cancer	Non-small cell lung cancer, Prostate cancer, Lymphoma, Pancreatic cancer, Myeloproliferative disease, Glioblastoma
SMO	408-412	2.898e-09	1.000/0.000/0.000	25/77 (0.3247)	2.898e-09	0/0 (-)	1	0/0 (-)	1	0.2806	Bone cancer, Meningioma	Bone cancer, Meningioma, Medulloblastoma
PIK3CA	420-420	3.189e-09	0.965/0.000/0.035	43/5069 (0.0085)	6.377e-09	0/2 (0)	1	1/113 (0.0088)	0.5	0.4799	Colorectal cancer, Breast cancer, Endometrial cancer	Glioblastoma, Stomach cancer, Endometrial cancer, Other/various, Unknown, Prostate cancer, Medulloblastoma, Colorectal cancer, Breast cancer, Squamous cell carcinoma
TSHR	453-457	5.749e-09	1.000/0.000/0.000	30/229 (0.131)	5.749e-09	0/0 (-)	1	0/13 (0)	1	0.0405	Thyroid cancer	Breast cancer, Thyroid cancer
GNAS	227-227	7.377e-09	1.000/0.000/0.000	34/925 (0.0368)	7.377e-09	0/0 (-)	1	0/0 (-)	1	0.3271	Thyroid cancer, Other/various	Pancreatic cancer, Stomach cancer, Bone cancer, Thyroid cancer, Other/various
FGFR2	544-549	7.68e-09	1.000/0.000/0.000	29/158 (0.1835)	7.68e-09	0/0 (-)	1	0/6 (0)	1	0.3658	Endometrial cancer, Hepatocellular carcinoma, Squamous cell carcinoma, Breast cancer	Squamous cell carcinoma, Hepatocellular carcinoma, Non-small cell lung cancer, Other/various, Endometrial cancer, Breast cancer
TSC2	1743-1751	7.813e-09	0.037/0.000/0.963	1/46 (0.0217)	0.5	0/0 (-)	1	36/42 (0.8571)	1.563e-08	0.2059	Renal cell carcinoma, Squamous cell carcinoma	Renal cell carcinoma, Glioblastoma, Squamous cell carcinoma
JAK3	501-511	1.314e-08	1.000/0.000/0.000	28/136 (0.2059)	1.314e-08	0/1 (0)	1	0/0 (-)	1	0.2452	Lymphoma	Lymphoma, Squamous cell carcinoma, Prostate cancer, Acute myeloid leukemia
PIK3CA	447-456	1.562e-08	0.000/0.000/1.000	16/5069 (0.0032)	1	0/2 (0)	1	41/113 (0.3628)	1.562e-08	0.4017	Breast cancer, Glioblastoma	Endometrial cancer, Stomach cancer, Hepatocellular carcinoma, Glioblastoma, Squamous cell carcinoma, Glioma, Colorectal cancer, Breast cancer
FGFR3	391-391	1.612e-08	1.000/0.000/0.000	36/2374 (0.0152)	1.612e-08	0/3 (0)	1	0/2 (0)	1	0.0941	Bladder cancer	Other/various, Skin neoplasm, Bladder cancer
DNMT3A	729-737	1.854e-08	0.650/0.000/0.350	40/994 (0.0402)	9.491e-06	0/6 (0)	1	9/42 (0.2143)	0.001953	0.2595	Acute myeloid leukemia, Lymphoma	Chronic myeloid leukemia, Medulloblastoma, Acute myeloid leukemia, Lymphoma, Myeloproliferative disease
SMARCA4	1127-1243	2.551e-08	0.960/0.000/0.040	43/121 (0.3554)	5.102e-08	0/0 (-)	1	1/5 (0.2)	0.5	0.6972	-	Hepatocellular carcinoma, Bile duct/gallbladder cancer, Pancreatic cancer, Other/various, Non-small cell lung cancer, Bladder cancer, Colorectal cancer, Stomach cancer, Squamous cell carcinoma, Lymphoma, Glioblastoma, Glioma, Bone cancer, Medulloblastoma, Neuroblastoma, Adrenal tumor, Renal cell carcinoma
MAP2K1	42-67	2.695e-08	0.484/0.000/0.516	20/60 (0.3333)	0.0002156	0/0 (-)	1	27/49 (0.551)	0.000125	0.3216	Lymphoma	Non-small cell lung cancer, Colorectal cancer, Melanoma, Neuroblastoma, Ovarian cancer, Breast cancer, Lymphoma, Stomach cancer
CSF1R	969-969	2.908e-08	1.000/0.000/0.000	22/66 (0.3333)	2.908e-08	0/0 (-)	1	0/0 (-)	1	0.2538	Acute myeloid leukemia, Chronic myeloid leukemia	Other haematopoietic/lymphoid disorder, Acute myeloid leukemia, Chronic myeloid leukemia
CDH1	155-309	4.112e-08	0.422/0.041/0.537	48/139 (0.3453)	0.0007672	1/2 (0.5)	0.5	63/258 (0.2442)	0.0001072	0.3027	Stomach cancer, Breast cancer	Prostate cancer, Bile duct/gallbladder cancer, Other soft tissue tumor, Stomach cancer, Breast cancer, Ovarian cancer, Non-small cell lung cancer
BCL2	2-80	7.017e-08	1.000/0.000/0.000	92/142 (0.6479)	7.017e-08	0/0 (-)	1	0/0 (-)	1	0	Lymphoma	Lymphoma
CCND3	278-290	1.153e-07	1.000/0.000/0.000	18/22 (0.8182)	1.153e-07	0/0 (-)	1	0/0 (-)	1	0.1179	Lymphoma	Pancreatic cancer, Lymphoma, Breast cancer
CALR	365-381	1.225e-07	0.580/0.000/0.420	13/22 (0.5909)	9.798e-05	0/0 (-)	1	35/35 (1)	0.00125	0	Myeloproliferative disease	Myeloproliferative disease
JAK3	656-664	2.775e-07	1.000/0.000/0.000	24/136 (0.1765)	2.775e-07	0/1 (0)	1	0/0 (-)	1	0.2458	Other haematopoietic/lymphoid disorder, Lymphoma	Other haematopoietic/lymphoid disorder, Acute myeloid leukemia, Lymphoma
ATM	2437-2453	2.874e-07	1.000/0.000/0.000	28/411 (0.0681)	2.874e-07	0/3 (0)	1	0/83 (0)	1	0.4696	Lymphoma	Non-small cell lung cancer, Glioma, Lymphoma, Thyroid cancer, Breast cancer, Pancreatic cancer, Colorectal cancer, Neuroblastoma, Hepatocellular carcinoma
MUC6	1873-1995	3.663e-07	0.813/0.000/0.187	26/87 (0.2989)	5.861e-06	0/0 (-)	1	4/16 (0.25)	0.0625	0.4114	Prostate cancer	Ovarian cancer, Glioblastoma, Renal cell carcinoma, Pancreatic cancer, Bladder cancer, Other soft tissue tumor, Unknown, Prostate cancer, Stomach cancer
EEF1B2	43-43	3.739e-07	1.000/0.000/0.000	13/14 (0.9286)	3.739e-07	0/0 (-)	1	0/0 (-)	1	0.3264	Prostate cancer	Renal cell carcinoma, Glioma, Endometrial cancer, Melanoma, Prostate cancer
FOXA1	226-266	4.084e-07	1.000/0.000/0.000	23/34 (0.6765)	4.084e-07	0/0 (-)	1	0/0 (-)	1	0.145	Prostate cancer	Breast cancer, Prostate cancer
CSF3R	618-618	4.101e-07	1.000/0.000/0.000	17/32 (0.5313)	4.101e-07	0/0 (-)	1	0/0 (-)	1	0.2646	Other haematopoietic/lymphoid disorder	Other haematopoietic/lymphoid disorder, Chronic myeloid leukemia, Acute myeloid leukemia, Lymphoma
POTEC	477-511	4.504e-07	1.000/0.000/0.000	21/32 (0.6563)	4.504e-07	0/0 (-)	1	0/0 (-)	1	0.523	Prostate cancer	Renal cell carcinoma, Melanoma, Bladder cancer, Non-small cell lung cancer, Pancreatic cancer, Other soft tissue tumor, Prostate cancer, Glioma
NT5C2	359-367	4.712e-07	1.000/0.000/0.000	21/50 (0.42)	4.712e-07	0/0 (-)	1	0/0 (-)	1	0	Lymphoma	Lymphoma
KRTAP4-7	57-57	8.06e-07	1.000/0.000/0.000	14/18 (0.7778)	8.06e-07	0/0 (-)	1	0/0 (-)	1	0.4633	Breast cancer	Melanoma, Prostate cancer, Bone cancer, Renal cell carcinoma, Breast cancer, Glioma, Non-small cell lung cancer
ASXL1	1102-1107	8.29e-07	1.000/0.000/0.000	19/112 (0.1696)	8.29e-07	0/0 (-)	1	0/62 (0)	1	0.2798	Acute myeloid leukemia	Breast cancer, Myeloproliferative disease, Acute myeloid leukemia, Chronic myeloid leukemia
JAK3	572-573	9.71e-07	1.000/0.000/0.000	19/136 (0.1397)	9.71e-07	0/1 (0)	1	0/0 (-)	1	0.1596	Lymphoma, Acute myeloid leukemia	Lymphoma, Acute myeloid leukemia
CIC	1471-1517	1.042e-06	0.799/0.000/0.201	23/112 (0.2054)	1.668e-05	0/0 (-)	1	4/11 (0.3636)	0.0625	0.1162	Glioma	Glioblastoma, Breast cancer, Glioma
EGFR	831-839	1.056e-06	1.000/0.000/0.000	73/3445 (0.0212)	1.056e-06	0/172 (0)	1	0/11068 (0)	1	0.3636	Non-small cell lung cancer	Other/various, Thyroid cancer, Prostate cancer, Squamous cell carcinoma, Non-small cell lung cancer, Bone cancer, Ovarian cancer, Bladder cancer, Renal cell carcinoma, Pancreatic cancer
STAT5B	642-648	1.058e-06	1.000/0.000/0.000	17/43 (0.3953)	1.058e-06	0/0 (-)	1	0/0 (-)	1	0.062	Lymphoma	Lymphoma, Ovarian cancer
SMAD4	523-541	1.278e-06	0.817/0.051/0.132	38/300 (0.1267)	1.534e-05	1/2 (0.5)	0.5	2/29 (0.069)	0.1667	0.2984	Colorectal cancer, Pancreatic cancer	Thyroid cancer, Colorectal cancer, Prostate cancer, Bile duct/gallbladder cancer, Renal cell carcinoma, Pancreatic cancer
EIF1AX	2-15	1.457e-06	1.000/0.000/0.000	14/15 (0.9333)	1.457e-06	0/0 (-)	1	0/0 (-)	1	0.3811	Thyroid cancer, Melanoma	Thyroid cancer, Non-small cell lung cancer, Glioma, Melanoma
EP300	2175-2221	1.567e-06	0.104/0.000/0.896	6/155 (0.0387)	0.2507	0/2 (0)	1	19/93 (0.2043)	6.25e-06	0.2333	Lymphoma, Acute myeloid leukemia	Lymphoma, Unknown, Colorectal cancer, Acute myeloid leukemia
CS	183-187	1.67e-06	1.000/0.000/0.000	14/20 (0.7)	1.67e-06	0/0 (-)	1	0/0 (-)	1	0.3982	Bile duct/gallbladder cancer	Glioblastoma, Colorectal cancer, Bile duct/gallbladder cancer, Prostate cancer, Breast cancer
RGPD8	1760-1760	2.2e-06	1.000/0.000/0.000	14/21 (0.6667)	2.2e-06	0/0 (-)	1	0/0 (-)	1	0.23	Prostate cancer, Glioma	Prostate cancer, Glioma, Renal cell carcinoma
CACNA1D	761-770	2.705e-06	1.000/0.000/0.000	17/74 (0.2297)	2.705e-06	0/0 (-)	1	0/1 (0)	1	0	Adrenal tumor	Adrenal tumor
BIRC3	555-603	3.034e-06	0.365/0.000/0.635	10/27 (0.3704)	0.00971	0/0 (-)	1	25/25 (1)	0.0003125	0	Lymphoma	Lymphoma
KRTAP4-9	57-57	3.407e-06	1.000/0.000/0.000	14/23 (0.6087)	3.407e-06	0/0 (-)	1	0/0 (-)	1	0.4633	Breast cancer	Breast cancer, Prostate cancer, Non-small cell lung cancer, Renal cell carcinoma, Melanoma, Bone cancer, Glioma
FGFR1	546-547	3.532e-06	1.000/0.000/0.000	16/49 (0.3265)	3.532e-06	0/0 (-)	1	0/0 (-)	1	0.4755	Glioblastoma, Medulloblastoma	Neuroblastoma, Lymphoma, Glioma, Glioblastoma, Other soft tissue tumor, Medulloblastoma, Brain cancer
NOTCH1	332-408	4.477e-06	0.588/0.000/0.412	25/222 (0.1126)	0.0007164	0/1 (0)	1	11/15 (0.7333)	0.00625	0.3418	Squamous cell carcinoma	Squamous cell carcinoma, Other/various, Stomach cancer, Acute myeloid leukemia, Colorectal cancer, Lymphoma, Glioma
KRTAP4-8	95-95	5.261e-06	1.000/0.000/0.000	12/15 (0.8)	5.261e-06	0/0 (-)	1	0/0 (-)	1	0.4962	Glioma	Renal cell carcinoma, Glioma, Endometrial cancer, Pancreatic cancer, Non-small cell lung cancer, Melanoma, Prostate cancer
GATA1	1-2	5.756e-06	1.000/0.000/0.000	15/39 (0.3846)	5.756e-06	0/1 (0)	1	0/194 (0)	1	0.1864	Acute myeloid leukemia, Myeloproliferative disease	Acute myeloid leukemia, Myeloproliferative disease
ATM	332-340	6.022e-06	0.751/0.000/0.249	16/411 (0.0389)	0.0001204	0/3 (0)	1	5/83 (0.0602)	0.05	0.4397	Lymphoma	Hepatocellular carcinoma, Pancreatic cancer, Colorectal cancer, Lymphoma, Stomach cancer, Breast cancer, Other/various
KMT2C	288-368	7.428e-06	1.000/0.000/0.000	25/204 (0.1225)	7.428e-06	0/0 (-)	1	0/1 (0)	1	0.5375	Breast cancer	Pancreatic cancer, Other/various, Ovarian cancer, Bone cancer, Breast cancer, Bladder cancer, Renal cell carcinoma, Prostate cancer, Colorectal cancer, Squamous cell carcinoma
NF2	13-156	8.085e-06	0.094/0.000/0.906	16/52 (0.3077)	0.3312	0/0 (-)	1	374/553 (0.6763)	2.441e-05	0.1341	Other soft tissue tumor	Meningioma, Prostate cancer, Other soft tissue tumor, Squamous cell carcinoma, Thyroid cancer, Pancreatic cancer, Other/various
ERBB2	309-310	9.658e-06	1.000/0.000/0.000	16/139 (0.1151)	9.658e-06	0/85 (0)	1	0/6 (0)	1	0.5235	Breast cancer	Non-small cell lung cancer, Ovarian cancer, Bile duct/gallbladder cancer, Breast cancer, Bladder cancer, Colorectal cancer, Stomach cancer, Squamous cell carcinoma
KRTAP9-9	18-30	9.921e-06	0.000/0.480/0.520	0/3 (0)	1	5/5 (1)	0.003968	8/8 (1)	0.0025	0.2378	Pancreatic cancer, Breast cancer	Pancreatic cancer, Breast cancer, Ovarian cancer
AGAP10	223-228	1.01e-05	1.000/0.000/0.000	11/13 (0.8462)	1.01e-05	0/0 (-)	1	0/0 (-)	1	0.3585	Prostate cancer	Glioma, Breast cancer, Renal cell carcinoma, Prostate cancer, Colorectal cancer
MET	1010-1010	1.081e-05	1.000/0.000/0.000	16/182 (0.0879)	1.081e-05	0/0 (-)	1	4/188 (0.0213)	1	0.3884	Non-small cell lung cancer	Thyroid cancer, Small cell lung cancer, Glioma, Bone cancer, Non-small cell lung cancer, Renal cell carcinoma
CDKN2A	2-11	1.25e-05	0.000/0.061/0.939	8/476 (0.0168)	1	1/6 (0.1667)	0.5	23/218 (0.1055)	2.5e-05	0.2949	Melanoma	Bile duct/gallbladder cancer, Prostate cancer, Melanoma, Pancreatic cancer, Hepatocellular carcinoma
SMARCB1	368-377	1.291e-05	1.000/0.000/0.000	17/44 (0.3864)	1.291e-05	0/1 (0)	1	0/10 (0)	1	0.5224	Meningioma, Lymphoma	Other/various, Non-small cell lung cancer, Glioma, Ovarian cancer, Pancreatic cancer, Bone cancer, Meningioma, Lymphoma, Stomach cancer
MYC_ENST00000377970	3-97	1.296e-05	1.000/0.000/0.000	47/91 (0.5165)	1.296e-05	0/0 (-)	1	34/38 (0.8947)	1	0.0696	Lymphoma	Acute myeloid leukemia, Lymphoma, Neuroblastoma
DNMT3A	535-583	1.323e-05	0.006/0.132/0.862	40/994 (0.0402)	0.9317	2/6 (0.3333)	0.2273	11/42 (0.2619)	6.25e-05	0.17	Acute myeloid leukemia	Acute myeloid leukemia, Glioma, Lymphoma, Pancreatic cancer, Bone cancer
PDGFRA	659-665	1.356e-05	1.000/0.000/0.000	22/354 (0.0621)	1.356e-05	0/6 (0)	1	0/481 (0)	1	0.3037	Gastrointestinal stromal tumor	Glioblastoma, Gastrointestinal stromal tumor, Other/various, Stomach cancer, Breast cancer
SMO	533-535	1.436e-05	1.000/0.000/0.000	15/77 (0.1948)	1.436e-05	0/0 (-)	1	0/0 (-)	1	0.2384	Basal cell carcinoma	Basal cell carcinoma, Meningioma, Medulloblastoma
STAT6	414-420	1.539e-05	1.000/0.000/0.000	14/40 (0.35)	1.539e-05	0/0 (-)	1	0/0 (-)	1	0.0713	Lymphoma	Ovarian cancer, Lymphoma
MLH1	381-385	1.787e-05	1.000/0.000/0.000	14/44 (0.3182)	1.787e-05	0/0 (-)	1	0/1 (0)	1	0.3366	Ovarian cancer	Other haematopoietic/lymphoid disorder, Non-small cell lung cancer, Pancreatic cancer, Lymphoma, Ovarian cancer
AC097374_3	49-49	1.861e-05	1.000/0.000/0.000	12/19 (0.6316)	1.861e-05	0/0 (-)	1	0/0 (-)	1	0.2847	Prostate cancer, Glioma	Prostate cancer, Renal cell carcinoma, Glioma
ATM	2842-2911	2.089e-05	0.769/0.000/0.231	31/411 (0.0754)	0.0002507	0/3 (0)	1	3/83 (0.0361)	0.08333	0.4602	Lymphoma	Hepatocellular carcinoma, Squamous cell carcinoma, Renal cell carcinoma, Other haematopoietic/lymphoid disorder, Thyroid cancer, Breast cancer, Lymphoma, Stomach cancer, Bone cancer, Non-small cell lung cancer, Prostate cancer
FNBP4	58-59	2.143e-05	0.000/0.000/1.000	0/12 (0)	1	0/0 (-)	1	12/13 (0.9231)	2.143e-05	0.4322	Melanoma	Breast cancer, Prostate cancer, Melanoma, Bile duct/gallbladder cancer, Medulloblastoma
MEF2A_ENST00000354410	99-110	2.499e-05	1.000/0.000/0.000	11/15 (0.7333)	2.499e-05	0/0 (-)	1	0/0 (-)	1	0.3236	Other soft tissue tumor	Other soft tissue tumor, Medulloblastoma, Prostate cancer, Renal cell carcinoma
GATA1	71-74	2.526e-05	0.717/0.000/0.283	10/39 (0.2564)	0.0005052	0/1 (0)	1	9/194 (0.0464)	0.05	0.1823	Acute myeloid leukemia, Myeloproliferative disease	Acute myeloid leukemia, Myeloproliferative disease
NF1	765-809	3.14e-05	0.133/0.000/0.867	6/185 (0.0324)	0.2512	0/0 (-)	1	41/117 (0.3504)	0.000125	0.2771	Other soft tissue tumor, Adrenal tumor	Other soft tissue tumor, Acute myeloid leukemia, Adrenal tumor, Renal cell carcinoma, Non-small cell lung cancer, Bladder cancer
KIT	654-654	3.144e-05	1.000/0.000/0.000	21/1771 (0.0119)	3.144e-05	0/207 (0)	1	0/2919 (0)	1	0.053	Gastrointestinal stromal tumor	Gastrointestinal stromal tumor, Other haematopoietic/lymphoid disorder
IKBKB_ENST00000520810	171-171	3.365e-05	1.000/0.000/0.000	10/12 (0.8333)	3.365e-05	0/0 (-)	1	0/0 (-)	1	0	Lymphoma	Lymphoma
WT1	293-317	3.391e-05	0.520/0.413/0.067	19/107 (0.1776)	0.004748	4/4 (1)	0.01429	1/190 (0.0053)	0.5	0.3337	Lymphoma, Acute myeloid leukemia	Lymphoma, Renal cell carcinoma, Chronic myeloid leukemia, Acute myeloid leukemia, Pancreatic cancer, Other/various
NPM1	280-293	3.746e-05	0.447/0.259/0.294	5/7 (0.7143)	0.01049	3/4 (0.75)	0.07143	3/3 (1)	0.05	0	Acute myeloid leukemia	Acute myeloid leukemia
SETD2_ENST00000409792	1615-1686	3.972e-05	1.000/0.000/0.000	21/74 (0.2838)	3.972e-05	0/0 (-)	1	0/9 (0)	1	0.3453	Renal cell carcinoma	Renal cell carcinoma, Lymphoma, Pancreatic cancer, Squamous cell carcinoma, Breast cancer, Bone cancer
ATRX	2136-2217	4.004e-05	1.000/0.000/0.000	24/133 (0.1805)	4.004e-05	0/0 (-)	1	0/10 (0)	1	0.4799	Glioma, Glioblastoma	Acute myeloid leukemia, Glioma, Glioblastoma, Other haematopoietic/lymphoid disorder, Breast cancer, Pancreatic cancer, Adrenal tumor, Neuroblastoma
JAK1	695-751	4.293e-05	1.000/0.000/0.000	23/81 (0.284)	4.293e-05	0/2 (0)	1	0/6 (0)	1	0.3008	Lymphoma	Pancreatic cancer, Acute myeloid leukemia, Squamous cell carcinoma, Lymphoma, Hepatocellular carcinoma, Prostate cancer
NT5C2	238-238	4.991e-05	1.000/0.000/0.000	13/50 (0.26)	4.991e-05	0/0 (-)	1	0/0 (-)	1	0	Lymphoma	Lymphoma
ZNF814	404-404	5.092e-05	1.000/0.000/0.000	13/51 (0.2549)	5.092e-05	0/0 (-)	1	0/0 (-)	1	0.4096	Glioma	Glioma, Renal cell carcinoma, Prostate cancer, Pancreatic cancer, Melanoma
JAK1	604-660	5.36e-05	0.513/0.182/0.305	15/81 (0.1852)	0.006432	2/2 (1)	0.1667	6/6 (1)	0.05	0.2674	Lymphoma	Acute myeloid leukemia, Non-small cell lung cancer, Breast cancer, Lymphoma, Hepatocellular carcinoma
ID3	44-76	6.137e-05	0.857/0.071/0.071	16/18 (0.8889)	0.0002455	1/1 (1)	0.5	1/1 (1)	0.5	0	Lymphoma	Lymphoma
KANK3	489-492	6.25e-05	0.072/0.000/0.928	1/8 (0.125)	0.5	0/0 (-)	1	12/15 (0.8)	0.000125	0.3026	Lymphoma, Breast cancer, Acute myeloid leukemia	Lymphoma, Breast cancer, Acute myeloid leukemia
MGC33414	228-235	6.25e-05	0.072/0.000/0.928	1/13 (0.0769)	0.5	0/0 (-)	1	24/24 (1)	0.000125	0.2157	Ovarian cancer, Acute myeloid leukemia	Ovarian cancer, Glioma, Acute myeloid leukemia
ATAD5	287-292	6.43e-05	0.072/0.000/0.928	1/10 (0.1)	0.5	0/0 (-)	1	10/10 (1)	0.0001286	0.4198	Renal cell carcinoma	Renal cell carcinoma, Endometrial cancer, Pancreatic cancer, Acute myeloid leukemia, Glioma
CHEK2	519-519	7.029e-05	1.000/0.000/0.000	13/77 (0.1688)	7.029e-05	0/0 (-)	1	0/0 (-)	1	0.0751	Ovarian cancer	Lymphoma, Ovarian cancer
FOXO1	19-24	7.265e-05	1.000/0.000/0.000	11/20 (0.55)	7.265e-05	0/0 (-)	1	0/0 (-)	1	0.1662	Lymphoma	Lymphoma, Esophageal cancer, Hepatocellular carcinoma
RPL10	92-98	7.628e-05	1.000/0.000/0.000	10/14 (0.7143)	7.628e-05	0/0 (-)	1	0/0 (-)	1	0.09	Lymphoma	Breast cancer, Lymphoma
RP11-82O18.1_ENST00000360151	290-290	7.77e-05	1.000/0.000/0.000	8/8 (1)	7.77e-05	0/0 (-)	1	0/0 (-)	1	0.2493	Prostate cancer, Glioma	Renal cell carcinoma, Prostate cancer, Glioma
SH2B3	208-234	8.159e-05	1.000/0.000/0.000	17/45 (0.3778)	8.159e-05	0/0 (-)	1	0/0 (-)	1	0.2238	Other haematopoietic/lymphoid disorder, Myeloproliferative disease	Pancreatic cancer, Other haematopoietic/lymphoid disorder, Myeloproliferative disease
BAP1	168-173	8.206e-05	1.000/0.000/0.000	16/111 (0.1441)	8.206e-05	0/1 (0)	1	0/34 (0)	1	0.451	Melanoma	Prostate cancer, Bile duct/gallbladder cancer, Skin neoplasm, Melanoma, Hepatocellular carcinoma, Other/various, Renal cell carcinoma
GUCY1A2	652-723	8.362e-05	1.000/0.000/0.000	18/35 (0.5143)	8.362e-05	0/0 (-)	1	0/0 (-)	1	0.5417	-	Melanoma, Renal cell carcinoma, Hepatocellular carcinoma, Prostate cancer, Pancreatic cancer, Lymphoma, Colorectal cancer, Breast cancer
MEN1	262-275	8.626e-05	0.040/0.000/0.960	2/75 (0.0267)	0.69	0/1 (0)	1	18/169 (0.1065)	0.000125	0.09	Thyroid cancer	Adrenal tumor, Thyroid cancer
FBXW7	579-582	9.583e-05	0.676/0.000/0.324	14/396 (0.0354)	0.001917	0/6 (0)	1	3/5 (0.6)	0.05	0.1678	Breast cancer, Colorectal cancer	Breast cancer, Colorectal cancer
PPP6C	259-270	9.798e-05	1.000/0.000/0.000	13/22 (0.5909)	9.798e-05	0/0 (-)	1	0/0 (-)	1	0	Melanoma	Melanoma
HNF1A	1-30	0.0001118	0.012/0.000/0.988	2/88 (0.0227)	0.8947	0/7 (0)	1	14/30 (0.4667)	0.000125	0	Hepatocellular carcinoma	Hepatocellular carcinoma
SGK1	26-77	0.0001137	1.000/0.000/0.000	20/44 (0.4545)	0.0001137	0/0 (-)	1	0/1 (0)	1	0.1738	Lymphoma	Lymphoma, Renal cell carcinoma, Endometrial cancer
RNF43	118-186	0.000114	1.000/0.000/0.000	18/39 (0.4615)	0.000114	0/0 (-)	1	0/0 (-)	1	0.4511	Pancreatic cancer	Bile duct/gallbladder cancer, Renal cell carcinoma, Ovarian cancer, Colorectal cancer, Neuroblastoma, Pancreatic cancer, Stomach cancer
FGFR2	370-397	0.0001196	0.668/0.000/0.332	19/158 (0.1203)	0.002393	0/0 (-)	1	5/6 (0.8333)	0.05	0.396	Other/various, Endometrial cancer	Bile duct/gallbladder cancer, Other/various, Bone cancer, Renal cell carcinoma, Non-small cell lung cancer, Melanoma, Endometrial cancer
TET2	22-25	0.0001215	1.000/0.000/0.000	16/439 (0.0364)	0.0001215	0/1 (0)	1	0/36 (0)	1	0.0647	Acute myeloid leukemia	Acute myeloid leukemia, Glioma
MAPK1	316-322	0.0001241	1.000/0.000/0.000	10/16 (0.625)	0.0001241	0/0 (-)	1	0/0 (-)	1	0.3016	Squamous cell carcinoma	Other/various, Bladder cancer, Lymphoma, Squamous cell carcinoma
BRAF	484-490	0.000125	0.000/0.000/1.000	2/24447 (0.0001)	1	0/38 (0)	1	14/112 (0.125)	0.000125	0.3465	Ovarian cancer, Non-small cell lung cancer, Lymphoma	Melanoma, Ovarian cancer, Non-small cell lung cancer, Lymphoma
OTOP1	104-106	0.000125	0.000/0.000/1.000	0/25 (0)	1	0/0 (-)	1	9/9 (1)	0.000125	0.3042	Lymphoma, Bladder cancer, Melanoma	Lymphoma, Bladder cancer, Melanoma
PIK3CA	9-22	0.000125	0.000/0.000/1.000	8/5069 (0.0016)	1	0/2 (0)	1	26/113 (0.2301)	0.000125	0.4083	Endometrial cancer, Glioblastoma	Non-small cell lung cancer, Other/various, Endometrial cancer, Glioblastoma, Head and neck carcinoma, Squamous cell carcinoma, Colorectal cancer, Glioma
ZNF408	194-197	0.000125	0.000/0.000/1.000	0/11 (0)	1	0/0 (-)	1	12/12 (1)	0.000125	0.3042	Lymphoma, Ovarian cancer, Pancreatic cancer	Lymphoma, Ovarian cancer, Pancreatic cancer
CDC27	487-487	0.0001312	1.000/0.000/0.000	12/59 (0.2034)	0.0001312	0/0 (-)	1	0/0 (-)	1	0.4521	Breast cancer, Other soft tissue tumor	Breast cancer, Other soft tissue tumor, Pancreatic cancer, Endometrial cancer, Renal cell carcinoma, Glioblastoma
CDC27	234-274	0.0001325	1.000/0.000/0.000	19/63 (0.3016)	0.0001325	0/0 (-)	1	0/0 (-)	1	0.4921	Prostate cancer	Prostate cancer, Hepatocellular carcinoma, Breast cancer, Colorectal cancer, Squamous cell carcinoma, Stomach cancer, Bile duct/gallbladder cancer, Melanoma
TRAF7	520-521	0.0001356	1.000/0.000/0.000	12/62 (0.1935)	0.0001356	0/1 (0)	1	0/5 (0)	1	0	Meningioma	Meningioma
HDAC9	586-586	0.0001594	1.000/0.000/0.000	11/30 (0.3667)	0.0001594	0/0 (-)	1	0/0 (-)	1	0	Ovarian cancer	Ovarian cancer
MEF2B	78-83	0.0001594	1.000/0.000/0.000	11/30 (0.3667)	0.0001594	0/0 (-)	1	0/0 (-)	1	0	Lymphoma	Lymphoma
BAP1	631-686	0.0001628	0.028/0.079/0.892	7/111 (0.0631)	0.7814	1/1 (1)	0.5	10/34 (0.2941)	0.0004167	0.2696	Melanoma	Renal cell carcinoma, Other/various, Skin neoplasm, Melanoma
ANKRD36_ENST00000420699	998-1014	0.0001802	1.000/0.000/0.000	11/33 (0.3333)	0.0001802	0/0 (-)	1	0/0 (-)	1	0.3436	Renal cell carcinoma, Endometrial cancer	Renal cell carcinoma, Pancreatic cancer, Prostate cancer, Endometrial cancer
WHSC1	1099-1099	0.0001802	1.000/0.000/0.000	11/33 (0.3333)	0.0001802	0/0 (-)	1	0/0 (-)	1	0.0966	Lymphoma	Lymphoma, Renal cell carcinoma
DCAF12L2	334-337	0.0001866	1.000/0.000/0.000	11/34 (0.3235)	0.0001866	0/0 (-)	1	0/0 (-)	1	0.6292	-	Other/various, Thyroid cancer, Medulloblastoma, Glioma, Prostate cancer, Squamous cell carcinoma, Ovarian cancer, Non-small cell lung cancer, Pancreatic cancer, Breast cancer
DDX3X	302-384	0.0001924	1.000/0.000/0.000	30/76 (0.3947)	0.0001924	0/0 (-)	1	0/0 (-)	1	0.2458	Medulloblastoma	Medulloblastoma, Glioma, Pancreatic cancer, Breast cancer, Neuroblastoma, Lymphoma
PHF6	269-340	0.0001956	1.000/0.000/0.000	28/50 (0.56)	0.0001956	0/0 (-)	1	0/0 (-)	1	0.298	Lymphoma, Acute myeloid leukemia	Breast cancer, Myeloproliferative disease, Lymphoma, Chronic myeloid leukemia, Acute myeloid leukemia
TCEB1	79-79	0.0002057	1.000/0.000/0.000	8/9 (0.8889)	0.0002057	0/0 (-)	1	0/0 (-)	1	0	Renal cell carcinoma	Renal cell carcinoma
FRK	378-388	0.0002083	0.082/0.000/0.918	1/10 (0.1)	0.5	0/0 (-)	1	8/8 (1)	0.0004167	0	Hepatocellular carcinoma	Hepatocellular carcinoma
USP9X	2345-2345	0.0002101	1.000/0.000/0.000	11/38 (0.2895)	0.0002101	0/0 (-)	1	0/0 (-)	1	0	Ovarian cancer	Ovarian cancer
CRLF2	232-232	0.0002288	1.000/0.000/0.000	9/13 (0.6923)	0.0002288	0/0 (-)	1	0/0 (-)	1	0	Lymphoma	Lymphoma
KRT8	31-31	0.0002288	1.000/0.000/0.000	9/13 (0.6923)	0.0002288	0/0 (-)	1	0/0 (-)	1	0.3952	Prostate cancer	Endometrial cancer, Colorectal cancer, Pancreatic cancer, Prostate cancer, Renal cell carcinoma
PRAMEF11	82-84	0.0002397	1.000/0.000/0.000	10/21 (0.4762)	0.0002397	0/0 (-)	1	0/0 (-)	1	0.4312	Pancreatic cancer	Prostate cancer, Endometrial cancer, Melanoma, Neuroblastoma, Pancreatic cancer
CREBBP	1680-1689	0.0002441	0.083/0.000/0.917	2/185 (0.0108)	0.5	0/0 (-)	1	11/18 (0.6111)	0.0004883	0.2198	Lymphoma	Lymphoma, Small cell lung cancer, Glioma, Squamous cell carcinoma
AR	871-881	0.0002606	1.000/0.000/0.000	10/22 (0.4545)	0.0002606	0/0 (-)	1	0/0 (-)	1	0.177	Prostate cancer	Esophageal cancer, Prostate cancer, Breast cancer
OTUD4	909-909	0.0002807	1.000/0.000/0.000	10/23 (0.4348)	0.0002807	0/0 (-)	1	0/0 (-)	1	0.2851	Prostate cancer, Thyroid cancer	Prostate cancer, Thyroid cancer, Glioma
RBM23	393-393	0.0002914	0.000/1.000/0.000	0/7 (0)	1	7/7 (1)	0.0002914	0/0 (-)	1	0.3195	Breast cancer	Breast cancer, Bile duct/gallbladder cancer, Pancreatic cancer, Colorectal cancer
Q3ZCN4_HUMAN	125-139	0.0003221	1.000/0.000/0.000	10/12 (0.8333)	0.0003221	0/0 (-)	1	0/0 (-)	1	0.3783	Renal cell carcinoma, Prostate cancer	Glioma, Renal cell carcinoma, Endometrial cancer, Prostate cancer
MED12	1220-1229	0.0003291	1.000/0.000/0.000	11/75 (0.1467)	0.0003291	0/0 (-)	1	0/1 (0)	1	0.1662	Prostate cancer	Stomach cancer, Prostate cancer, Pancreatic cancer
FTMT	34-69	0.0003395	1.000/0.000/0.000	12/15 (0.8)	0.0003395	0/0 (-)	1	0/0 (-)	1	0.4705	Pancreatic cancer	Pancreatic cancer, Glioblastoma, Breast cancer, Squamous cell carcinoma, Ovarian cancer, Bile duct/gallbladder cancer, Colorectal cancer
SMARCA4	906-920	0.0003454	1.000/0.000/0.000	14/121 (0.1157)	0.0003454	0/0 (-)	1	0/5 (0)	1	0.2865	Pancreatic cancer, Medulloblastoma	Pancreatic cancer, Medulloblastoma, Renal cell carcinoma
PTEN	222-252	0.0003515	0.000/0.246/0.753	43/907 (0.0474)	0.9968	4/8 (0.5)	0.141	9/272 (0.0331)	0.0025	0.6333	-	Other/various, Acute myeloid leukemia, Melanoma, Breast cancer, Hepatocellular carcinoma, Lymphoma, Squamous cell carcinoma, Glioma, Colorectal cancer, Glioblastoma, Non-small cell lung cancer, Endometrial cancer, Thyroid cancer
PCMTD1	247-292	0.0003604	1.000/0.000/0.000	17/28 (0.6071)	0.0003604	0/0 (-)	1	0/0 (-)	1	0.4724	Pancreatic cancer	Bile duct/gallbladder cancer, Colorectal cancer, Glioma, Pancreatic cancer, Esophageal cancer, Lymphoma, Stomach cancer, Breast cancer
MEN1	158-169	0.0003804	0.772/0.000/0.228	11/75 (0.1467)	0.002282	0/1 (0)	1	2/169 (0.0118)	0.1667	0.4194	Thyroid cancer, Pancreatic cancer	Hepatocellular carcinoma, Non-small cell lung cancer, Unknown, Colorectal cancer, Thyroid cancer, Glioblastoma, Pancreatic cancer
RGPD3	812-823	0.0003985	1.000/0.000/0.000	10/30 (0.3333)	0.0003985	0/0 (-)	1	0/0 (-)	1	0.4312	Endometrial cancer	Pancreatic cancer, Glioma, Colorectal cancer, Endometrial cancer, Bile duct/gallbladder cancer
FRG1	125-163	0.0004091	1.000/0.000/0.000	17/29 (0.5862)	0.0004091	0/0 (-)	1	0/2 (0)	1	0.4514	Breast cancer	Prostate cancer, Colorectal cancer, Ovarian cancer, Glioblastoma, Breast cancer, Melanoma
FGFR1	655-664	0.0004151	1.000/0.000/0.000	13/49 (0.2653)	0.0004151	0/0 (-)	1	0/0 (-)	1	0.4445	Non-small cell lung cancer, Medulloblastoma	Non-small cell lung cancer, Glioblastoma, Brain cancer, Medulloblastoma, Breast cancer, Lymphoma
TP53	335-346	0.0004167	0.000/0.000/1.000	65/12555 (0.0052)	1	0/64 (0)	1	10/1388 (0.0072)	0.0004167	0.7288	-	Pancreatic cancer, Prostate cancer, Endometrial cancer, Bone cancer, Glioma, Renal cell carcinoma, Breast cancer, Lymphoma, Squamous cell carcinoma, Glioblastoma, Non-small cell lung cancer, Hepatocellular carcinoma, Other/various, Acute myeloid leukemia, Esophageal cancer, Colorectal cancer, Ovarian cancer, Adrenal tumor, Stomach cancer
FBXW7	689-689	0.0004413	1.000/0.000/0.000	14/396 (0.0354)	0.0004413	0/6 (0)	1	0/5 (0)	1	0.3688	Lymphoma	Endometrial cancer, Colorectal cancer, Lymphoma, Other soft tissue tumor, Medulloblastoma
PCF11	683-701	0.000451	1.000/0.000/0.000	10/34 (0.2941)	0.000451	0/0 (-)	1	0/0 (-)	1	0.3609	Renal cell carcinoma	Hepatocellular carcinoma, Renal cell carcinoma, Glioma, Prostate cancer, Pancreatic cancer
KLHL6	49-94	0.0004549	1.000/0.000/0.000	14/30 (0.4667)	0.0004549	0/0 (-)	1	0/0 (-)	1	0.1136	Lymphoma	Colorectal cancer, Lymphoma
USP8	713-722	0.0004558	0.910/0.000/0.090	9/28 (0.3214)	0.0009117	0/0 (-)	1	1/1 (1)	0.5	0.3235	Lymphoma, Other soft tissue tumor	Bladder cancer, Breast cancer, Lymphoma, Other soft tissue tumor
GNAI2	179-186	0.0004635	1.000/0.000/0.000	9/17 (0.5294)	0.0004635	0/0 (-)	1	0/0 (-)	1	0.3182	Lymphoma	Melanoma, Acute myeloid leukemia, Prostate cancer, Lymphoma
KRTAP4-9	16-18	0.0004635	1.000/0.000/0.000	9/17 (0.5294)	0.0004635	0/0 (-)	1	0/0 (-)	1	0.4644	Prostate cancer	Medulloblastoma, Renal cell carcinoma, Pancreatic cancer, Prostate cancer, Breast cancer, Glioma
CNOT3	57-70	0.0004705	1.000/0.000/0.000	12/28 (0.4286)	0.0004705	0/0 (-)	1	0/0 (-)	1	0.2318	Lymphoma	Lymphoma, Other/various, Squamous cell carcinoma, Prostate cancer
EP300	2268-2268	0.0004883	0.091/0.000/0.909	1/155 (0.0065)	0.5	0/2 (0)	1	10/93 (0.1075)	0.0009766	0.0844	Acute myeloid leukemia	Prostate cancer, Acute myeloid leukemia
KRT15	202-205	0.0005164	1.000/0.000/0.000	9/18 (0.5)	0.0005164	0/0 (-)	1	0/0 (-)	1	0.5071	Prostate cancer	Glioblastoma, Breast cancer, Prostate cancer, Glioma, Medulloblastoma, Hepatocellular carcinoma, Endometrial cancer
RFC4	300-327	0.0005682	0.198/0.000/0.802	2/6 (0.3333)	0.2273	0/0 (-)	1	7/7 (1)	0.0025	0.3364	Breast cancer, Colorectal cancer	Hepatocellular carcinoma, Breast cancer, Renal cell carcinoma, Colorectal cancer
STK11	194-199	0.0005944	1.000/0.000/0.000	13/84 (0.1548)	0.0005944	0/0 (-)	1	0/9 (0)	1	0.4222	Non-small cell lung cancer	Squamous cell carcinoma, Colorectal cancer, Pancreatic cancer, Non-small cell lung cancer, Melanoma, Other/various
STK11	277-281	0.0005944	1.000/0.000/0.000	13/84 (0.1548)	0.0005944	0/0 (-)	1	0/9 (0)	1	0.3675	Non-small cell lung cancer, Stomach cancer	Colorectal cancer, Lymphoma, Non-small cell lung cancer, Stomach cancer, Ovarian cancer
ACVR1	206-207	0.0006292	1.000/0.000/0.000	10/56 (0.1786)	0.0006292	0/0 (-)	1	0/0 (-)	1	0.192	Glioma, Glioblastoma	Glioma, Glioblastoma
CDK12	964-1035	0.0006401	0.349/0.000/0.651	7/39 (0.1795)	0.07682	0/0 (-)	1	5/8 (0.625)	0.008333	0.3738	Ovarian cancer	Non-small cell lung cancer, Breast cancer, Glioma, Ovarian cancer, Hepatocellular carcinoma, Esophageal cancer
MTOR	2406-2427	0.0006688	1.000/0.000/0.000	13/113 (0.115)	0.0006688	0/0 (-)	1	0/1 (0)	1	0.4222	Renal cell carcinoma	Non-small cell lung cancer, Hepatocellular carcinoma, Glioblastoma, Lymphoma, Renal cell carcinoma, Colorectal cancer
EBPL	189-189	0.000673	1.000/0.000/0.000	8/12 (0.6667)	0.000673	0/0 (-)	1	0/0 (-)	1	0.4319	Endometrial cancer, Renal cell carcinoma, Pancreatic cancer	Bile duct/gallbladder cancer, Endometrial cancer, Squamous cell carcinoma, Renal cell carcinoma, Pancreatic cancer
AXIN1	72-79	0.0006819	1.000/0.000/0.000	13/120 (0.1083)	0.0006819	0/0 (-)	1	0/0 (-)	1	0.3632	Thyroid cancer, Hepatocellular carcinoma	Other/various, Bile duct/gallbladder cancer, Thyroid cancer, Hepatocellular carcinoma, Breast cancer
NALCN	90-100	0.0006952	1.000/0.000/0.000	10/71 (0.1408)	0.0006952	0/0 (-)	1	0/0 (-)	1	0.1136	Pancreatic cancer	Pancreatic cancer, Ovarian cancer
RQCD1	82-88	0.0006993	1.000/0.000/0.000	7/8 (0.875)	0.0006993	0/0 (-)	1	0/0 (-)	1	0.5389	-	Other/various, Endometrial cancer, Melanoma, Prostate cancer, Ovarian cancer, Esophageal cancer, Bladder cancer
TET1_ENST00000373644	95-95	0.0007055	1.000/0.000/0.000	10/74 (0.1351)	0.0007055	0/0 (-)	1	0/1 (0)	1	0.09	Acute myeloid leukemia	Chronic myeloid leukemia, Acute myeloid leukemia
ATRX	1747-1804	0.0007561	0.583/0.000/0.417	12/133 (0.0902)	0.01512	0/0 (-)	1	8/10 (0.8)	0.05	0.1697	Glioblastoma	Glioma, Glioblastoma, Pancreatic cancer
ERBB2	821-914	0.0008029	1.000/0.000/0.000	29/139 (0.2086)	0.0008029	0/85 (0)	1	0/6 (0)	1	0.6643	-	Ovarian cancer, Lymphoma, Bile duct/gallbladder cancer, Breast cancer, Glioma, Other/various, Colorectal cancer, Stomach cancer, Squamous cell carcinoma, Hepatocellular carcinoma, Glioblastoma, Non-small cell lung cancer, Prostate cancer
MAP2K4	228-309	0.0008144	1.000/0.000/0.000	29/57 (0.5088)	0.0008144	0/1 (0)	1	0/0 (-)	1	0.5027	Breast cancer	Breast cancer, Colorectal cancer, Other/various, Ovarian cancer, Melanoma, Bile duct/gallbladder cancer, Lymphoma, Pancreatic cancer
METTL14	298-299	0.0008238	1.000/0.000/0.000	8/13 (0.6154)	0.0008238	0/0 (-)	1	0/0 (-)	1	0.3359	Endometrial cancer, Pancreatic cancer	Endometrial cancer, Pancreatic cancer, Non-small cell lung cancer, Other/various
PPP6R1_ENST00000412770	497-529	0.0008238	1.000/0.000/0.000	8/13 (0.6154)	0.0008238	0/0 (-)	1	0/0 (-)	1	0.1557	Pancreatic cancer, Renal cell carcinoma	Pancreatic cancer, Renal cell carcinoma
TSHR	486-486	0.0008833	1.000/0.000/0.000	10/229 (0.0437)	0.0008833	0/0 (-)	1	0/13 (0)	1	0	Thyroid cancer	Thyroid cancer
PTCH1	561-571	0.0009019	0.573/0.000/0.427	8/140 (0.0571)	0.01804	0/8 (0)	1	3/69 (0.0435)	0.05	0.2538	Basal cell carcinoma, Squamous cell carcinoma	Basal cell carcinoma, Lymphoma, Squamous cell carcinoma
NOTCH1	465-484	0.0009757	1.000/0.000/0.000	15/222 (0.0676)	0.0009757	0/1 (0)	1	0/15 (0)	1	0.4478	Squamous cell carcinoma, Glioma	Esophageal cancer, Breast cancer, Glioblastoma, Squamous cell carcinoma, Other/various, Glioma
BCL6	586-588	0.0009938	1.000/0.000/0.000	9/31 (0.2903)	0.0009938	0/0 (-)	1	0/0 (-)	1	0.0966	Lymphoma	Lymphoma, Renal cell carcinoma
FBXW7	11-15	0.001015	0.009/0.991/0.000	1/396 (0.0025)	0.938	6/6 (1)	0.001082	0/5 (0)	1	0.2205	Acute myeloid leukemia	Acute myeloid leukemia, Non-small cell lung cancer, Prostate cancer
JAK2	681-686	0.001054	0.000/0.563/0.437	63/35330 (0.0018)	1	5/15 (0.3333)	0.02107	5/318 (0.0157)	0.05	0	Lymphoma	Lymphoma
CDR1	210-224	0.001082	1.000/0.000/0.000	6/6 (1)	0.001082	0/0 (-)	1	0/0 (-)	1	0.3682	Hepatocellular carcinoma, Colorectal cancer	Hepatocellular carcinoma, Breast cancer, Esophageal cancer, Colorectal cancer
SLC35E3	65-76	0.001082	1.000/0.000/0.000	6/6 (1)	0.001082	0/0 (-)	1	0/1 (0)	1	0	Renal cell carcinoma	Renal cell carcinoma
TRIO	156-156	0.001082	0.000/1.000/0.000	0/49 (0)	1	6/6 (1)	0.001082	0/0 (-)	1	0.1248	Glioma	Glioma, Glioblastoma
CDKN2A	16-21	0.00109	0.022/0.716/0.263	13/476 (0.0273)	0.8635	5/6 (0.8333)	0.007576	6/218 (0.0275)	0.1667	0.5499	Pancreatic cancer	Esophageal cancer, Bile duct/gallbladder cancer, Squamous cell carcinoma, Ovarian cancer, Pancreatic cancer, Non-small cell lung cancer, Other/various, Melanoma, Hepatocellular carcinoma, Adrenal tumor
OR5W2	258-267	0.001099	1.000/0.000/0.000	8/15 (0.5333)	0.001099	0/0 (-)	1	0/0 (-)	1	0.4618	Pancreatic cancer	Prostate cancer, Stomach cancer, Breast cancer, Ovarian cancer, Non-small cell lung cancer, Pancreatic cancer
TFAP4	47-58	0.001131	1.000/0.000/0.000	7/9 (0.7778)	0.001131	0/0 (-)	1	0/0 (-)	1	0.2205	Lymphoma	Esophageal cancer, Ovarian cancer, Lymphoma
ATM	2713-2732	0.001147	1.000/0.000/0.000	17/411 (0.0414)	0.001147	0/3 (0)	1	0/83 (0)	1	0.2188	Lymphoma	Bladder cancer, Acute myeloid leukemia, Lymphoma, Renal cell carcinoma
HERC2	1198-1230	0.001177	1.000/0.000/0.000	12/81 (0.1481)	0.001177	0/0 (-)	1	0/0 (-)	1	0.5801	Renal cell carcinoma, Glioblastoma	Adrenal tumor, Colorectal cancer, Glioblastoma, Prostate cancer, Breast cancer, Pancreatic cancer, Hepatocellular carcinoma, Renal cell carcinoma, Esophageal cancer
DSCAML1	766-823	0.001184	1.000/0.000/0.000	14/67 (0.209)	0.001184	0/0 (-)	1	0/0 (-)	1	0.5353	-	Lymphoma, Pancreatic cancer, Colorectal cancer, Breast cancer, Renal cell carcinoma, Squamous cell carcinoma, Hepatocellular carcinoma, Prostate cancer
STAG2	184-224	0.001189	0.452/0.103/0.445	8/62 (0.129)	0.04755	1/1 (1)	0.5	6/11 (0.5455)	0.05	0.4376	Bladder cancer	Prostate cancer, Ovarian cancer, Bladder cancer, Renal cell carcinoma, Acute myeloid leukemia, Glioblastoma, Melanoma
CCDC136	662-669	0.00125	0.104/0.000/0.896	1/16 (0.0625)	0.5	0/0 (-)	1	14/14 (1)	0.0025	0.0678	Ovarian cancer	Glioblastoma, Ovarian cancer
CEBPA	108-122	0.00125	0.104/0.000/0.896	3/48 (0.0625)	0.5	0/260 (0)	1	38/480 (0.0792)	0.0025	0.2105	Lymphoma, Acute myeloid leukemia	Chronic myeloid leukemia, Lymphoma, Acute myeloid leukemia
DCC	1298-1303	0.00125	0.104/0.000/0.896	1/69 (0.0145)	0.5	0/0 (-)	1	6/6 (1)	0.0025	0.1136	Lymphoma	Esophageal cancer, Lymphoma
GPR50_ENST00000218316	502-505	0.00125	0.104/0.000/0.896	1/21 (0.0476)	0.5	0/0 (-)	1	8/8 (1)	0.0025	0.2672	Pancreatic cancer, Ovarian cancer	Pancreatic cancer, Non-small cell lung cancer, Ovarian cancer
IL6ST	415-421	0.00125	0.104/0.000/0.896	1/26 (0.0385)	0.5	0/3 (0)	1	8/355 (0.0225)	0.0025	0.0966	Hepatocellular carcinoma	Colorectal cancer, Hepatocellular carcinoma
IRF2	171-183	0.00125	0.104/0.000/0.896	1/7 (0.1429)	0.5	0/0 (-)	1	7/7 (1)	0.0025	0.2698	Lymphoma, Ovarian cancer	Colorectal cancer, Lymphoma, Ovarian cancer
OR4C3	52-59	0.00125	0.104/0.000/0.896	1/7 (0.1429)	0.5	0/0 (-)	1	6/6 (1)	0.0025	0.1136	Pancreatic cancer	Pancreatic cancer, Stomach cancer
CARD11	123-134	0.00132	1.000/0.000/0.000	12/114 (0.1053)	0.00132	0/1 (0)	1	0/31 (0)	1	0.0794	Lymphoma	Lymphoma, Prostate cancer
CARD11	353-365	0.00132	1.000/0.000/0.000	12/114 (0.1053)	0.00132	0/1 (0)	1	0/31 (0)	1	0.1568	Lymphoma	Renal cell carcinoma, Lymphoma, Colorectal cancer
TRAF7	637-641	0.00143	1.000/0.000/0.000	9/62 (0.1452)	0.00143	0/1 (0)	1	0/5 (0)	1	0.0966	Meningioma	Endometrial cancer, Meningioma
PTCH1	1139-1198	0.001493	0.186/0.354/0.460	9/140 (0.0643)	0.2985	3/8 (0.375)	0.1	11/69 (0.1594)	0.05	0.3244	Basal cell carcinoma, Skin neoplasm	Basal cell carcinoma, Medulloblastoma, Other/various, Skin neoplasm
NF2	205-219	0.001497	0.539/0.000/0.461	7/52 (0.1346)	0.02993	0/0 (-)	1	3/553 (0.0054)	0.05	0.2487	Meningioma, Other soft tissue tumor	Breast cancer, Meningioma, Other soft tissue tumor
TRAF7	384-394	0.001538	0.537/0.000/0.463	7/62 (0.1129)	0.03077	0/1 (0)	1	3/5 (0.6)	0.05	0.09	Meningioma	Ovarian cancer, Meningioma
ARID1A	2087-2093	0.001618	1.000/0.000/0.000	9/100 (0.09)	0.001618	0/0 (-)	1	0/10 (0)	1	0.4218	Renal cell carcinoma	Hepatocellular carcinoma, Breast cancer, Renal cell carcinoma, Pancreatic cancer, Squamous cell carcinoma
IKZF3	160-162	0.001638	1.000/0.000/0.000	8/20 (0.4)	0.001638	0/0 (-)	1	0/0 (-)	1	0	Lymphoma	Lymphoma
TMEM225	180-221	0.001664	1.000/0.000/0.000	10/12 (0.8333)	0.001664	0/0 (-)	1	0/0 (-)	1	0.5993	-	Other/various, Pancreatic cancer, Thyroid cancer, Ovarian cancer, Renal cell carcinoma, Bladder cancer, Colorectal cancer, Prostate cancer, Melanoma
MYCN	44-44	0.001724	1.000/0.000/0.000	8/21 (0.381)	0.001724	0/0 (-)	1	0/0 (-)	1	0.3359	Pancreatic cancer, Neuroblastoma	Renal cell carcinoma, Pancreatic cancer, Medulloblastoma, Neuroblastoma
RAF1	257-261	0.001724	1.000/0.000/0.000	8/21 (0.381)	0.001724	0/0 (-)	1	0/0 (-)	1	0.4799	Ovarian cancer, Colorectal cancer	Other soft tissue tumor, Bile duct/gallbladder cancer, Squamous cell carcinoma, Hepatocellular carcinoma, Ovarian cancer, Colorectal cancer
TSHR	281-281	0.001803	1.000/0.000/0.000	9/229 (0.0393)	0.001803	0/0 (-)	1	0/13 (0)	1	0	Thyroid cancer	Thyroid cancer
UBBP4_ENST00000584755	73-73	0.001804	1.000/0.000/0.000	8/22 (0.3636)	0.001804	0/0 (-)	1	0/0 (-)	1	0.3839	Glioma, Renal cell carcinoma	Endometrial cancer, Renal cell carcinoma, Glioma, Pancreatic cancer, Prostate cancer
ATM	2544-2549	0.001876	0.046/0.000/0.954	1/411 (0.0024)	0.7503	0/3 (0)	1	6/83 (0.0723)	0.0025	0	Lymphoma	Lymphoma
SOCS1	130-136	0.001888	0.045/0.000/0.955	1/24 (0.0417)	0.7553	0/1 (0)	1	11/118 (0.0932)	0.0025	0	Lymphoma	Lymphoma
SOCS1	181-191	0.001888	0.045/0.000/0.955	1/24 (0.0417)	0.7553	0/1 (0)	1	16/118 (0.1356)	0.0025	0	Lymphoma	Lymphoma
ENGASE	73-114	0.001923	0.521/0.000/0.479	4/8 (0.5)	0.03846	0/0 (-)	1	6/6 (1)	0.05	0.3016	Breast cancer	Thyroid cancer, Breast cancer, Prostate cancer, Adrenal tumor
KRTAP4-5	69-79	0.001923	0.521/0.000/0.479	4/8 (0.5)	0.03846	0/0 (-)	1	6/6 (1)	0.05	0.2604	Breast cancer	Squamous cell carcinoma, Pancreatic cancer, Breast cancer, Bile duct/gallbladder cancer
OR52M1	145-180	0.00193	1.000/0.000/0.000	11/17 (0.6471)	0.00193	0/0 (-)	1	0/0 (-)	1	0.3211	Pancreatic cancer	Endometrial cancer, Other soft tissue tumor, Pancreatic cancer, Melanoma, Breast cancer
DHRS4	97-102	0.001935	1.000/0.000/0.000	7/11 (0.6364)	0.001935	0/0 (-)	1	0/0 (-)	1	0.4841	Medulloblastoma	Prostate cancer, Other/various, Breast cancer, Neuroblastoma, Non-small cell lung cancer, Medulloblastoma
HNRNPCL1	253-262	0.001935	1.000/0.000/0.000	7/11 (0.6364)	0.001935	0/0 (-)	1	0/0 (-)	1	0.4841	Pancreatic cancer	Hepatocellular carcinoma, Bile duct/gallbladder cancer, Pancreatic cancer, Adrenal tumor, Neuroblastoma, Renal cell carcinoma
PSG2	250-264	0.001935	1.000/0.000/0.000	7/11 (0.6364)	0.001935	0/0 (-)	1	0/0 (-)	1	0.4292	Hepatocellular carcinoma, Non-small cell lung cancer	Hepatocellular carcinoma, Non-small cell lung cancer, Renal cell carcinoma, Thyroid cancer, Prostate cancer
B2M	1-8	0.001947	1.000/0.000/0.000	10/22 (0.4545)	0.001947	0/0 (-)	1	0/14 (0)	1	0	Lymphoma	Lymphoma
PTEN	193-204	0.001953	0.000/0.000/1.000	8/907 (0.0088)	0.9998	0/8 (0)	1	9/272 (0.0331)	0.001953	0.4173	Glioblastoma	Endometrial cancer, Colorectal cancer, Glioblastoma, Breast cancer, Acute myeloid leukemia, Renal cell carcinoma, Stomach cancer
ARHGEF17	232-235	0.001984	0.111/0.889/0.000	1/24 (0.0417)	0.5	5/5 (1)	0.003968	0/0 (-)	1	0.4322	Breast cancer	Pancreatic cancer, Renal cell carcinoma, Breast cancer, Ovarian cancer, Endometrial cancer
PDE11A	912-922	0.001984	0.111/0.889/0.000	1/21 (0.0476)	0.5	5/5 (1)	0.003968	0/0 (-)	1	0.3689	Squamous cell carcinoma, Glioma	Lymphoma, Squamous cell carcinoma, Glioma, Glioblastoma
GXYLT1	408-414	0.002015	1.000/0.000/0.000	8/25 (0.32)	0.002015	0/0 (-)	1	0/0 (-)	1	0.1832	Hepatocellular carcinoma, Prostate cancer	Hepatocellular carcinoma, Prostate cancer
SEMA3D	638-646	0.002076	1.000/0.000/0.000	8/26 (0.3077)	0.002076	0/0 (-)	1	0/0 (-)	1	0.4618	Pancreatic cancer	Hepatocellular carcinoma, Colorectal cancer, Renal cell carcinoma, Lymphoma, Prostate cancer, Pancreatic cancer
PIM1	23-28	0.002099	1.000/0.000/0.000	11/61 (0.1803)	0.002099	0/0 (-)	1	0/0 (-)	1	0	Lymphoma	Lymphoma
KRAS	58-68	0.002172	0.000/0.285/0.715	469/31929 (0.0147)	1	4/24 (0.1667)	0.1738	6/9 (0.6667)	0.0125	0.5873	Colorectal cancer	Colorectal cancer, Non-small cell lung cancer, Chronic myeloid leukemia, Lymphoma, Basal cell carcinoma, Glioblastoma, Hepatocellular carcinoma, Prostate cancer, Squamous cell carcinoma, Other/various, Renal cell carcinoma, Cervical cancer, Stomach cancer, Endometrial cancer, Skin neoplasm, Ovarian cancer, Melanoma, Breast cancer, Pancreatic cancer, Medulloblastoma, Acute myeloid leukemia, Thyroi…
DIS3	479-488	0.002239	1.000/0.000/0.000	8/29 (0.2759)	0.002239	0/0 (-)	1	0/0 (-)	1	0.3839	Acute myeloid leukemia	Acute myeloid leukemia, Renal cell carcinoma, Medulloblastoma, Other/various, Glioma
MEN1	3-47	0.002262	0.253/0.000/0.747	10/75 (0.1333)	0.2142	0/1 (0)	1	69/169 (0.4083)	0.01056	0.1006	Thyroid cancer	Other/various, Non-small cell lung cancer, Thyroid cancer, Pancreatic cancer, Adrenal tumor
PCBP2	301-315	0.002288	1.000/0.000/0.000	7/12 (0.5833)	0.002288	0/0 (-)	1	0/0 (-)	1	0.3744	Bladder cancer, Hepatocellular carcinoma, Glioma	Bladder cancer, Hepatocellular carcinoma, Glioma, Bile duct/gallbladder cancer
LILRA2	179-204	0.002307	1.000/0.000/0.000	10/25 (0.4)	0.002307	0/0 (-)	1	0/0 (-)	1	0.508	Lymphoma	Hepatocellular carcinoma, Lymphoma, Glioma, Breast cancer, Ovarian cancer, Prostate cancer, Stomach cancer
H2AFV	119-119	0.002331	1.000/0.000/0.000	6/7 (0.8571)	0.002331	0/0 (-)	1	0/0 (-)	1	0.2403	Pancreatic cancer	Pancreatic cancer, Bile duct/gallbladder cancer, Prostate cancer
IGFBP2	176-195	0.002331	1.000/0.000/0.000	6/7 (0.8571)	0.002331	0/0 (-)	1	0/0 (-)	1	0.4962	-	Breast cancer, Squamous cell carcinoma, Bladder cancer, Pancreatic cancer, Glioma, Other/various
OR4F17	104-113	0.002331	1.000/0.000/0.000	6/7 (0.8571)	0.002331	0/0 (-)	1	0/0 (-)	1	0.1248	Breast cancer	Acute myeloid leukemia, Breast cancer
DNM2	653-658	0.002333	1.000/0.000/0.000	8/31 (0.2581)	0.002333	0/0 (-)	1	0/0 (-)	1	0.1043	Lymphoma	Ovarian cancer, Lymphoma
MST1	347-374	0.002414	1.000/0.000/0.000	10/26 (0.3846)	0.002414	0/0 (-)	1	0/0 (-)	1	0.338	Glioma	Bile duct/gallbladder cancer, Prostate cancer, Glioma, Medulloblastoma
PCDH18	582-585	0.002417	1.000/0.000/0.000	8/33 (0.2424)	0.002417	0/0 (-)	1	0/0 (-)	1	0.4618	Pancreatic cancer	Hepatocellular carcinoma, Pancreatic cancer, Esophageal cancer, Colorectal cancer, Prostate cancer, Breast cancer
BTG1	35-38	0.00249	0.500/0.000/0.500	4/15 (0.2667)	0.04981	0/0 (-)	1	3/3 (1)	0.05	0	Lymphoma	Lymphoma
C10orf6	795-813	0.00249	0.500/0.000/0.500	4/15 (0.2667)	0.04981	0/0 (-)	1	4/4 (1)	0.05	0.2879	Non-small cell lung cancer, Breast cancer, Colorectal cancer	Non-small cell lung cancer, Breast cancer, Colorectal cancer
AKAP13	855-859	0.0025	0.000/0.000/1.000	0/39 (0)	1	0/0 (-)	1	10/10 (1)	0.0025	0	Renal cell carcinoma	Renal cell carcinoma
ALPK2_ENST00000361673	1006-1010	0.0025	0.000/0.000/1.000	0/41 (0)	1	0/0 (-)	1	10/12 (0.8333)	0.0025	0.192	Pancreatic cancer, Acute myeloid leukemia	Pancreatic cancer, Acute myeloid leukemia
ATF6B	391-394	0.0025	0.000/0.000/1.000	0/2 (0)	1	0/0 (-)	1	8/9 (0.8889)	0.0025	0	Pancreatic cancer	Pancreatic cancer
C10orf18	1530-1532	0.0025	0.000/0.000/1.000	0/29 (0)	1	0/0 (-)	1	6/6 (1)	0.0025	0	Pancreatic cancer	Pancreatic cancer
C19orf24_ENST00000409293	7-16	0.0025	0.500/0.000/0.500	3/3 (1)	0.05	0/0 (-)	1	5/5 (1)	0.05	0.2493	Other/various, Non-small cell lung cancer	Other/various, Pancreatic cancer, Non-small cell lung cancer
GPR111	36-38	0.0025	0.000/0.000/1.000	0/3 (0)	1	0/0 (-)	1	6/6 (1)	0.0025	0	Pancreatic cancer	Pancreatic cancer
MFAP3L	27-34	0.0025	0.000/0.000/1.000	0/11 (0)	1	0/0 (-)	1	16/16 (1)	0.0025	0	Ovarian cancer	Ovarian cancer
PRUNE2_ENST00000376718	2714-2718	0.0025	0.000/0.000/1.000	0/42 (0)	1	0/0 (-)	1	10/10 (1)	0.0025	0.192	Acute myeloid leukemia, Other soft tissue tumor	Acute myeloid leukemia, Other soft tissue tumor
RAD54L2	1331-1334	0.0025	0.000/0.000/1.000	0/16 (0)	1	0/0 (-)	1	8/8 (1)	0.0025	0	Pancreatic cancer	Pancreatic cancer
RBM4	238-240	0.0025	0.000/0.000/1.000	0/1 (0)	1	0/0 (-)	1	6/6 (1)	0.0025	0	Lymphoma	Lymphoma
RIF1	1747-1754	0.0025	0.000/0.000/1.000	0/40 (0)	1	0/0 (-)	1	16/16 (1)	0.0025	0	Small cell lung cancer	Small cell lung cancer
SETBP1	1325-1327	0.0025	0.000/0.000/1.000	0/145 (0)	1	0/0 (-)	1	6/6 (1)	0.0025	0	Pancreatic cancer	Pancreatic cancer
SETD2_ENST00000409792	1760-1762	0.0025	0.000/0.000/1.000	0/74 (0)	1	0/0 (-)	1	6/9 (0.6667)	0.0025	0	Renal cell carcinoma	Renal cell carcinoma
CD209_ENST00000315599	129-129	0.002609	1.000/0.000/0.000	7/13 (0.5385)	0.002609	0/0 (-)	1	0/0 (-)	1	0.2647	Glioma, Prostate cancer	Renal cell carcinoma, Glioma, Prostate cancer
FEM1A	620-620	0.002609	1.000/0.000/0.000	7/13 (0.5385)	0.002609	0/0 (-)	1	0/0 (-)	1	0.2988	Pancreatic cancer, Glioma, Prostate cancer	Pancreatic cancer, Glioma, Prostate cancer
ISX	80-86	0.002609	1.000/0.000/0.000	7/13 (0.5385)	0.002609	0/0 (-)	1	0/0 (-)	1	0.2205	Melanoma	Bone cancer, Melanoma, Pancreatic cancer
SgK069	125-129	0.002609	1.000/0.000/0.000	7/13 (0.5385)	0.002609	0/0 (-)	1	0/0 (-)	1	0.1657	Ovarian cancer, Hepatocellular carcinoma	Ovarian cancer, Hepatocellular carcinoma
ATP1A2	1002-1008	0.002653	1.000/0.000/0.000	8/40 (0.2)	0.002653	0/0 (-)	1	0/0 (-)	1	0.4138	Colorectal cancer, Pancreatic cancer	Stomach cancer, Colorectal cancer, Pancreatic cancer, Ovarian cancer, Lymphoma
CHD4_ENST00000309577	956-975	0.002733	1.000/0.000/0.000	8/43 (0.186)	0.002733	0/0 (-)	1	0/0 (-)	1	0.5279	Renal cell carcinoma	Acute myeloid leukemia, Pancreatic cancer, Lymphoma, Ovarian cancer, Endometrial cancer, Renal cell carcinoma, Meningioma
BAHD1	653-662	0.002899	1.000/0.000/0.000	7/14 (0.5)	0.002899	0/0 (-)	1	0/0 (-)	1	0.1136	Ovarian cancer	Pancreatic cancer, Ovarian cancer
ERBB3_ENST00000267101	101-104	0.002899	1.000/0.000/0.000	7/14 (0.5)	0.002899	0/0 (-)	1	0/0 (-)	1	0.3195	Bile duct/gallbladder cancer	Stomach cancer, Bile duct/gallbladder cancer, Neuroblastoma, Colorectal cancer, Unknown
HERC2P3	795-815	0.002899	1.000/0.000/0.000	7/14 (0.5)	0.002899	0/0 (-)	1	0/0 (-)	1	0.3744	Prostate cancer, Glioma, Endometrial cancer	Pancreatic cancer, Prostate cancer, Glioma, Endometrial cancer
LILRB5	495-514	0.002899	1.000/0.000/0.000	7/14 (0.5)	0.002899	0/0 (-)	1	0/0 (-)	1	0.3537	Hepatocellular carcinoma, Prostate cancer	Hepatocellular carcinoma, Colorectal cancer, Prostate cancer, Other/various
TGFBR2	446-448	0.002956	1.000/0.000/0.000	8/54 (0.1481)	0.002956	0/0 (-)	1	0/2 (0)	1	0.1557	Squamous cell carcinoma, Pancreatic cancer	Squamous cell carcinoma, Pancreatic cancer
TRAF7	536-536	0.003071	1.000/0.000/0.000	8/62 (0.129)	0.003071	0/1 (0)	1	0/5 (0)	1	0	Meningioma	Meningioma
KMT2A	1469-1480	0.003074	0.362/0.000/0.638	3/93 (0.0323)	0.123	0/0 (-)	1	7/8 (0.875)	0.025	0.2487	Breast cancer, Bladder cancer	Ovarian cancer, Breast cancer, Bladder cancer
MAX	60-63	0.003161	1.000/0.000/0.000	7/15 (0.4667)	0.003161	0/0 (-)	1	0/6 (0)	1	0.4322	Acute myeloid leukemia, Glioma	Acute myeloid leukemia, Medulloblastoma, Non-small cell lung cancer, Glioma, Glioblastoma
NTRK3	731-732	0.003181	1.000/0.000/0.000	8/72 (0.1111)	0.003181	0/0 (-)	1	0/0 (-)	1	0.4618	Colorectal cancer	Ovarian cancer, Squamous cell carcinoma, Stomach cancer, Pancreatic cancer, Small cell lung cancer, Colorectal cancer
SMC1A	771-819	0.003224	1.000/0.000/0.000	12/40 (0.3)	0.003224	0/0 (-)	1	0/0 (-)	1	0.4962	Acute myeloid leukemia	Other/various, Pancreatic cancer, Acute myeloid leukemia, Lymphoma, Medulloblastoma, Renal cell carcinoma, Breast cancer
CHEK2	535-536	0.003226	1.000/0.000/0.000	8/77 (0.1039)	0.003226	0/0 (-)	1	0/0 (-)	1	0	Ovarian cancer	Ovarian cancer
NOTCH2	21-21	0.003308	1.000/0.000/0.000	8/88 (0.0909)	0.003308	0/0 (-)	1	0/0 (-)	1	0.3359	Breast cancer, Bladder cancer	Breast cancer, Bile duct/gallbladder cancer, Bladder cancer, Prostate cancer
OR5P2	35-44	0.003361	0.254/0.746/0.000	2/9 (0.2222)	0.2353	4/4 (1)	0.01429	0/0 (-)	1	0.4322	Breast cancer	Non-small cell lung cancer, Squamous cell carcinoma, Breast cancer, Renal cell carcinoma, Acute myeloid leukemia
ATRX	220-224	0.003372	1.000/0.000/0.000	8/99 (0.0808)	0.003372	0/0 (-)	1	0/8 (0)	1	0.3359	Glioma, Lymphoma	Glioma, Glioblastoma, Prostate cancer, Lymphoma
FBXW7	420-423	0.003434	1.000/0.000/0.000	13/396 (0.0328)	0.003434	0/6 (0)	1	0/5 (0)	1	0.3611	Lymphoma	Melanoma, Lymphoma, Colorectal cancer, Endometrial cancer, Squamous cell carcinoma
TET2	1714-1723	0.003459	1.000/0.000/0.000	13/439 (0.0296)	0.003459	0/1 (0)	1	0/36 (0)	1	0.4445	Myeloproliferative disease, Acute myeloid leukemia	Other haematopoietic/lymphoid disorder, Lymphoma, Myeloproliferative disease, Acute myeloid leukemia, Chronic myeloid leukemia, Renal cell carcinoma
PIK3R1	376-380	0.003469	0.755/0.000/0.245	6/66 (0.0909)	0.01388	0/17 (0)	1	2/362 (0.0055)	0.25	0.1832	Glioblastoma, Glioma	Glioblastoma, Glioma
BEND5	173-173	0.003497	1.000/0.000/0.000	6/8 (0.75)	0.003497	0/0 (-)	1	0/0 (-)	1	0	Ovarian cancer	Ovarian cancer
FCAMR_ENST00000324852	88-88	0.003497	1.000/0.000/0.000	6/8 (0.75)	0.003497	0/0 (-)	1	0/0 (-)	1	0	Ovarian cancer	Ovarian cancer
IL36G	114-122	0.003497	1.000/0.000/0.000	6/8 (0.75)	0.003497	0/0 (-)	1	0/0 (-)	1	0.4962	-	Lymphoma, Prostate cancer, Colorectal cancer, Non-small cell lung cancer, Glioblastoma, Pancreatic cancer
NTM	166-184	0.003497	1.000/0.000/0.000	6/8 (0.75)	0.003497	0/0 (-)	1	0/0 (-)	1	0.3934	Pancreatic cancer	Other/various, Lymphoma, Squamous cell carcinoma, Pancreatic cancer, Non-small cell lung cancer, Prostate cancer
RPSAP58_ENST00000496398	111-111	0.003497	1.000/0.000/0.000	6/8 (0.75)	0.003497	0/0 (-)	1	0/0 (-)	1	0.2801	Prostate cancer, Renal cell carcinoma	Non-small cell lung cancer, Prostate cancer, Renal cell carcinoma
GPR98	4495-4504	0.003522	1.000/0.000/0.000	8/139 (0.0576)	0.003522	0/0 (-)	1	0/0 (-)	1	0.3359	Hepatocellular carcinoma, Pancreatic cancer	Hepatocellular carcinoma, Acute myeloid leukemia, Pancreatic cancer, Adrenal tumor
CALCR	404-428	0.003615	1.000/0.000/0.000	9/18 (0.5)	0.003615	0/0 (-)	1	0/0 (-)	1	0.6085	-	Thyroid cancer, Non-small cell lung cancer, Lymphoma, Endometrial cancer, Ovarian cancer, Squamous cell carcinoma, Glioblastoma, Pancreatic cancer, Renal cell carcinoma
GPR32	332-336	0.003615	1.000/0.000/0.000	7/17 (0.4118)	0.003615	0/0 (-)	1	0/0 (-)	1	0.3744	Breast cancer, Pancreatic cancer, Ovarian cancer	Breast cancer, Pancreatic cancer, Ovarian cancer, Prostate cancer
ZNF799_ENST00000430385	589-589	0.003615	1.000/0.000/0.000	7/17 (0.4118)	0.003615	0/0 (-)	1	0/0 (-)	1	0.2205	Prostate cancer	Glioma, Prostate cancer, Renal cell carcinoma
NF1	1444-1447	0.003616	1.000/0.000/0.000	8/185 (0.0432)	0.003616	0/0 (-)	1	0/117 (0)	1	0.5279	Lymphoma	Chronic myeloid leukemia, Glioblastoma, Breast cancer, Acute myeloid leukemia, Ovarian cancer, Colorectal cancer, Lymphoma
POT1	36-44	0.003695	1.000/0.000/0.000	10/45 (0.2222)	0.003695	0/0 (-)	1	0/0 (-)	1	0.177	Lymphoma	Hepatocellular carcinoma, Myeloproliferative disease, Lymphoma
FLJ42177	295-295	0.003906	0.000/0.000/1.000	0/6 (0)	1	0/0 (-)	1	8/8 (1)	0.003906	0	Breast cancer	Breast cancer
CHRNA6	8-29	0.003968	1.000/0.000/0.000	5/5 (1)	0.003968	0/0 (-)	1	0/0 (-)	1	0.3689	Lymphoma	Hepatocellular carcinoma, Adrenal tumor, Glioma, Lymphoma
GPX1	77-77	0.003968	1.000/0.000/0.000	5/5 (1)	0.003968	0/0 (-)	1	0/0 (-)	1	0.3689	Prostate cancer	Hepatocellular carcinoma, Prostate cancer, Pancreatic cancer, Glioma
KCTD5	200-202	0.003968	1.000/0.000/0.000	5/5 (1)	0.003968	0/0 (-)	1	0/0 (-)	1	0.1864	Lymphoma, Pancreatic cancer	Lymphoma, Pancreatic cancer
MED28	3-8	0.003968	1.000/0.000/0.000	5/5 (1)	0.003968	0/0 (-)	1	0/0 (-)	1	0.2921	Hepatocellular carcinoma, Squamous cell carcinoma	Glioma, Hepatocellular carcinoma, Squamous cell carcinoma
OLIG3	93-118	0.003968	1.000/0.000/0.000	5/5 (1)	0.003968	0/0 (-)	1	0/0 (-)	1	0.2921	Colorectal cancer, Pancreatic cancer	Colorectal cancer, Breast cancer, Pancreatic cancer
KIAA0355	164-168	0.003993	1.000/0.000/0.000	7/19 (0.3684)	0.003993	0/0 (-)	1	0/5 (0)	1	0	Ovarian cancer	Ovarian cancer
LILRA1	72-77	0.003993	1.000/0.000/0.000	7/19 (0.3684)	0.003993	0/0 (-)	1	0/0 (-)	1	0.3744	Colorectal cancer, Bile duct/gallbladder cancer, Pancreatic cancer	Colorectal cancer, Bile duct/gallbladder cancer, Glioma, Pancreatic cancer
ETV6	97-110	0.004085	0.422/0.326/0.252	5/32 (0.1563)	0.09804	2/2 (1)	0.1667	2/2 (1)	0.25	0.3364	Acute myeloid leukemia, Lymphoma	Endometrial cancer, Acute myeloid leukemia, Glioma, Lymphoma
MGAT4C	149-149	0.004158	1.000/0.000/0.000	7/20 (0.35)	0.004158	0/0 (-)	1	0/0 (-)	1	0.4292	Glioma, Hepatocellular carcinoma	Prostate cancer, Glioma, Squamous cell carcinoma, Other/various, Hepatocellular carcinoma
NFXL1	815-815	0.00431	1.000/0.000/0.000	7/21 (0.3333)	0.00431	0/0 (-)	1	0/0 (-)	1	0	Ovarian cancer	Ovarian cancer
TINAG	191-191	0.00431	1.000/0.000/0.000	7/21 (0.3333)	0.00431	0/0 (-)	1	0/0 (-)	1	0.4292	Lymphoma, Pancreatic cancer	Lymphoma, Prostate cancer, Glioma, Pancreatic cancer, Glioblastoma
ZNF844	503-508	0.00431	1.000/0.000/0.000	7/21 (0.3333)	0.00431	0/0 (-)	1	0/0 (-)	1	0.2647	Prostate cancer, Renal cell carcinoma	Prostate cancer, Renal cell carcinoma, Glioma
DPY19L2	647-647	0.00445	1.000/0.000/0.000	7/22 (0.3182)	0.00445	0/0 (-)	1	0/0 (-)	1	0.2647	Prostate cancer, Pancreatic cancer	Prostate cancer, Bile duct/gallbladder cancer, Pancreatic cancer
UBBP4_ENST00000584755	50-50	0.00445	1.000/0.000/0.000	7/22 (0.3182)	0.00445	0/0 (-)	1	0/0 (-)	1	0.3195	Glioma	Glioma, Prostate cancer, Melanoma, Non-small cell lung cancer
DDX3X	527-534	0.004522	1.000/0.000/0.000	10/76 (0.1316)	0.004522	0/0 (-)	1	0/0 (-)	1	0.1329	Medulloblastoma	Unknown, Non-small cell lung cancer, Medulloblastoma
ARG1	11-25	0.004525	1.000/0.000/0.000	6/9 (0.6667)	0.004525	0/0 (-)	1	0/0 (-)	1	0.3682	Lymphoma, Pancreatic cancer	Breast cancer, Lymphoma, Prostate cancer, Pancreatic cancer
CDSN	260-260	0.004525	1.000/0.000/0.000	6/9 (0.6667)	0.004525	0/0 (-)	1	0/3 (0)	1	0	Ovarian cancer	Ovarian cancer
PNISR	598-631	0.004525	1.000/0.000/0.000	6/9 (0.6667)	0.004525	0/0 (-)	1	0/0 (-)	1	0.4322	Hepatocellular carcinoma	Pancreatic cancer, Non-small cell lung cancer, Hepatocellular carcinoma, Squamous cell carcinoma, Adrenal tumor
FAM174B	69-70	0.00463	0.000/0.000/1.000	0/2 (0)	1	0/0 (-)	1	6/6 (1)	0.00463	0.1763	Breast cancer, Melanoma	Breast cancer, Melanoma
DDX23	345-351	0.004701	1.000/0.000/0.000	7/24 (0.2917)	0.004701	0/0 (-)	1	0/0 (-)	1	0.1136	Ovarian cancer	Bladder cancer, Ovarian cancer
EPHA10	150-157	0.004813	1.000/0.000/0.000	7/25 (0.28)	0.004813	0/0 (-)	1	0/0 (-)	1	0.4841	Stomach cancer	Acute myeloid leukemia, Stomach cancer, Hepatocellular carcinoma, Ovarian cancer, Glioma, Pancreatic cancer
CDH1	365-373	0.004828	0.870/0.130/0.000	9/139 (0.0647)	0.009656	1/2 (0.5)	0.5	9/258 (0.0349)	1	0.1134	Stomach cancer	Stomach cancer, Bile duct/gallbladder cancer, Glioma
BCL2	131-136	0.004942	1.000/0.000/0.000	14/121 (0.1157)	0.004942	0/0 (-)	1	0/0 (-)	1	0.0713	Lymphoma	Squamous cell carcinoma, Lymphoma
MTOR	2500-2512	0.004943	1.000/0.000/0.000	10/113 (0.0885)	0.004943	0/0 (-)	1	0/1 (0)	1	0.4148	Renal cell carcinoma	Endometrial cancer, Colorectal cancer, Breast cancer, Renal cell carcinoma, Squamous cell carcinoma, Bladder cancer
PRKCG	203-214	0.005014	1.000/0.000/0.000	7/27 (0.2593)	0.005014	0/0 (-)	1	0/0 (-)	1	0.3195	Pancreatic cancer	Non-small cell lung cancer, Glioblastoma, Pancreatic cancer, Squamous cell carcinoma
SMAD3	422-425	0.005014	1.000/0.000/0.000	7/27 (0.2593)	0.005014	0/0 (-)	1	0/0 (-)	1	0.4085	Pancreatic cancer	Colorectal cancer, Endometrial cancer, Ovarian cancer, Squamous cell carcinoma, Pancreatic cancer
GATA3	276-276	0.005105	1.000/0.000/0.000	7/28 (0.25)	0.005105	0/1 (0)	1	0/2 (0)	1	0	Lymphoma	Lymphoma
RB1	698-708	0.005181	0.431/0.000/0.569	5/62 (0.0806)	0.1036	0/2 (0)	1	9/97 (0.0928)	0.05	0.2921	Ovarian cancer, Small cell lung cancer	Medulloblastoma, Ovarian cancer, Small cell lung cancer, Breast cancer
KRTAP4-11	161-161	0.005271	1.000/0.000/0.000	7/30 (0.2333)	0.005271	0/0 (-)	1	0/0 (-)	1	0.3537	Prostate cancer, Glioma	Breast cancer, Prostate cancer, Non-small cell lung cancer, Glioma
MET	1110-1120	0.005282	1.000/0.000/0.000	10/182 (0.0549)	0.005282	0/0 (-)	1	0/188 (0)	1	0.3399	Renal cell carcinoma	Squamous cell carcinoma, Renal cell carcinoma, Hepatocellular carcinoma, Colorectal cancer, Acute myeloid leukemia
CLSTN2	758-768	0.005347	1.000/0.000/0.000	7/31 (0.2258)	0.005347	0/0 (-)	1	0/0 (-)	1	0.2647	Colorectal cancer, Pancreatic cancer	Colorectal cancer, Pancreatic cancer, Lymphoma
SF3B1	780-785	0.005363	0.315/0.000/0.685	8/915 (0.0087)	0.1931	0/0 (-)	1	4/13 (0.3077)	0.02778	0.3171	Lymphoma, Acute myeloid leukemia	Lymphoma, Melanoma, Unknown, Acute myeloid leukemia, Breast cancer
BBS1	492-494	0.005418	1.000/0.000/0.000	6/10 (0.6)	0.005418	0/0 (-)	1	0/0 (-)	1	0.1248	Ovarian cancer	Ovarian cancer, Esophageal cancer
PDE7A_ENST00000401827	390-390	0.005418	1.000/0.000/0.000	6/10 (0.6)	0.005418	0/0 (-)	1	0/0 (-)	1	0	Ovarian cancer	Ovarian cancer
SACM1L	488-493	0.005418	1.000/0.000/0.000	6/10 (0.6)	0.005418	0/0 (-)	1	0/0 (-)	1	0.1248	Pancreatic cancer	Renal cell carcinoma, Pancreatic cancer
SIRPA	227-233	0.005418	1.000/0.000/0.000	6/10 (0.6)	0.005418	0/0 (-)	1	0/1 (0)	1	0.3682	Prostate cancer, Glioma	Neuroblastoma, Renal cell carcinoma, Prostate cancer, Glioma
TRIM49C	298-298	0.005418	1.000/0.000/0.000	6/10 (0.6)	0.005418	0/0 (-)	1	0/0 (-)	1	0.3682	Colorectal cancer, Breast cancer	Colorectal cancer, Breast cancer, Prostate cancer, Renal cell carcinoma
TNIK	1029-1046	0.005485	1.000/0.000/0.000	7/33 (0.2121)	0.005485	0/0 (-)	1	0/0 (-)	1	0.2781	Pancreatic cancer, Lymphoma	Pancreatic cancer, Lymphoma, Breast cancer
PARP4	1039-1063	0.005549	1.000/0.000/0.000	7/34 (0.2059)	0.005549	0/0 (-)	1	0/1 (0)	1	0.3537	Prostate cancer, Breast cancer	Prostate cancer, Breast cancer, Ovarian cancer, Renal cell carcinoma
ETV6	347-403	0.005574	1.000/0.000/0.000	14/32 (0.4375)	0.005574	0/2 (0)	1	0/2 (0)	1	0.3968	Acute myeloid leukemia, Lymphoma	Ovarian cancer, Acute myeloid leukemia, Lymphoma, Hepatocellular carcinoma, Pancreatic cancer
ATM	852-858	0.005601	1.000/0.000/0.000	10/411 (0.0243)	0.005601	0/3 (0)	1	0/83 (0)	1	0.3235	Other haematopoietic/lymphoid disorder, Lymphoma	Squamous cell carcinoma, Non-small cell lung cancer, Other haematopoietic/lymphoid disorder, Lymphoma
ATM	2014-2023	0.005601	1.000/0.000/0.000	10/411 (0.0243)	0.005601	0/3 (0)	1	0/83 (0)	1	0.177	Lymphoma	Pancreatic cancer, Lymphoma, Breast cancer
ABCC6	1139-1171	0.005682	0.421/0.000/0.579	3/17 (0.1765)	0.1136	0/0 (-)	1	3/3 (1)	0.05	0.3441	Pancreatic cancer	Hepatocellular carcinoma, Breast cancer, Thyroid cancer, Pancreatic cancer
DNM2	354-364	0.005773	1.000/0.000/0.000	7/38 (0.1842)	0.005773	0/0 (-)	1	0/1 (0)	1	0.1136	Lymphoma	Prostate cancer, Lymphoma
ADAMTS7	1071-1071	0.005822	1.000/0.000/0.000	7/39 (0.1795)	0.005822	0/0 (-)	1	0/1 (0)	1	0.3537	Renal cell carcinoma, Glioma	Renal cell carcinoma, Melanoma, Glioma, Non-small cell lung cancer
CDC73	2-10	0.005867	0.417/0.000/0.583	3/25 (0.12)	0.1173	0/0 (-)	1	6/12 (0.5)	0.05	0	Thyroid cancer	Thyroid cancer
EFCAB6	412-420	0.005867	0.417/0.000/0.583	3/25 (0.12)	0.1173	0/0 (-)	1	5/5 (1)	0.05	0.2973	Squamous cell carcinoma	Breast cancer, Squamous cell carcinoma, Colorectal cancer, Prostate cancer
ARID1B_ENST00000346085	1804-1833	0.005962	0.415/0.000/0.585	3/33 (0.0909)	0.1192	0/0 (-)	1	12/12 (1)	0.05	0.1994	Breast cancer	Endometrial cancer, Glioblastoma, Bile duct/gallbladder cancer, Breast cancer
SHANK1	2102-2111	0.006006	0.414/0.000/0.586	3/39 (0.0769)	0.1201	0/2 (0)	1	3/3 (1)	0.05	0.1763	Acute myeloid leukemia, Melanoma	Acute myeloid leukemia, Melanoma
CDH7	528-535	0.006029	0.414/0.000/0.586	3/43 (0.0698)	0.1206	0/0 (-)	1	3/3 (1)	0.05	0.2801	Lymphoma, Ovarian cancer	Lymphoma, Hepatocellular carcinoma, Ovarian cancer
DNMT3A	751-762	0.006053	0.044/0.685/0.271	10/994 (0.0101)	0.7989	4/6 (0.6667)	0.0303	2/42 (0.0476)	0.25	0.2441	Lymphoma, Acute myeloid leukemia	Lymphoma, Hepatocellular carcinoma, Acute myeloid leukemia
KRTAP4-11	86-93	0.006091	1.000/0.000/0.000	9/30 (0.3)	0.006091	0/0 (-)	1	0/0 (-)	1	0.4218	Renal cell carcinoma	Glioma, Renal cell carcinoma, Prostate cancer, Endometrial cancer, Hepatocellular carcinoma
STAG2	733-740	0.006098	0.413/0.000/0.587	3/62 (0.0484)	0.122	0/1 (0)	1	5/11 (0.4545)	0.05	0.1043	Bladder cancer	Acute myeloid leukemia, Bladder cancer
OR10H4	167-168	0.006192	1.000/0.000/0.000	6/11 (0.5455)	0.006192	0/0 (-)	1	0/0 (-)	1	0.1248	Pancreatic cancer	Lymphoma, Pancreatic cancer
TBC1D2B	903-903	0.006192	1.000/0.000/0.000	6/11 (0.5455)	0.006192	0/0 (-)	1	0/0 (-)	1	0.3441	Prostate cancer	Glioblastoma, Acute myeloid leukemia, Prostate cancer, Ovarian cancer
WISP1	161-171	0.006192	1.000/0.000/0.000	6/11 (0.5455)	0.006192	0/0 (-)	1	0/0 (-)	1	0.2403	Pancreatic cancer	Breast cancer, Pancreatic cancer, Hepatocellular carcinoma
ZNF83	290-290	0.006192	1.000/0.000/0.000	6/11 (0.5455)	0.006192	0/0 (-)	1	0/0 (-)	1	0.1248	Bladder cancer	Stomach cancer, Bladder cancer
HCN1	267-268	0.00624	1.000/0.000/0.000	7/50 (0.14)	0.00624	0/0 (-)	1	0/0 (-)	1	0.3195	Pancreatic cancer	Pancreatic cancer, Ovarian cancer, Bone cancer, Prostate cancer
C1orf173	837-848	0.006402	1.000/0.000/0.000	7/56 (0.125)	0.006402	0/0 (-)	1	0/0 (-)	1	0.4085	Prostate cancer	Breast cancer, Squamous cell carcinoma, Colorectal cancer, Prostate cancer, Glioma
GRM1	681-688	0.006402	1.000/0.000/0.000	7/56 (0.125)	0.006402	0/0 (-)	1	0/0 (-)	1	0.5389	-	Breast cancer, Glioblastoma, Ovarian cancer, Squamous cell carcinoma, Pancreatic cancer, Non-small cell lung cancer, Prostate cancer
FRG1	86-98	0.006463	0.725/0.000/0.275	7/29 (0.2414)	0.02585	0/0 (-)	1	2/2 (1)	0.25	0.4644	Lymphoma	Breast cancer, Lymphoma, Colorectal cancer, Acute myeloid leukemia, Prostate cancer, Endometrial cancer
BCL11B	442-479	0.006471	1.000/0.000/0.000	9/33 (0.2727)	0.006471	0/0 (-)	1	0/0 (-)	1	0.0966	Lymphoma	Stomach cancer, Lymphoma
ZNF91_ENST00000300619	305-335	0.006585	1.000/0.000/0.000	9/34 (0.2647)	0.006585	0/0 (-)	1	0/0 (-)	1	0.2595	Glioma, Prostate cancer	Thyroid cancer, Glioma, Prostate cancer
EPHA5	1032-1037	0.00659	1.000/0.000/0.000	7/65 (0.1077)	0.00659	0/0 (-)	1	0/0 (-)	1	0.2647	Non-small cell lung cancer, Hepatocellular carcinoma	Non-small cell lung cancer, Lymphoma, Hepatocellular carcinoma
CSF1R	301-301	0.006608	1.000/0.000/0.000	7/66 (0.1061)	0.006608	0/0 (-)	1	0/0 (-)	1	0.1891	Acute myeloid leukemia, Hepatocellular carcinoma	Acute myeloid leukemia, Hepatocellular carcinoma
FAM5C	116-119	0.006626	1.000/0.000/0.000	7/67 (0.1045)	0.006626	0/0 (-)	1	0/0 (-)	1	0.3195	Acute myeloid leukemia	Renal cell carcinoma, Colorectal cancer, Breast cancer, Acute myeloid leukemia
PEG3	301-303	0.006643	1.000/0.000/0.000	7/68 (0.1029)	0.006643	0/0 (-)	1	0/0 (-)	1	0.4085	Pancreatic cancer	Pancreatic cancer, Prostate cancer, Lymphoma, Other/various, Breast cancer
NTRK3	306-307	0.006706	1.000/0.000/0.000	7/72 (0.0972)	0.006706	0/0 (-)	1	0/0 (-)	1	0.2647	Pancreatic cancer, Non-small cell lung cancer	Pancreatic cancer, Non-small cell lung cancer, Lymphoma
CHD4_ENST00000309577	1151-1162	0.006786	0.861/0.000/0.139	6/56 (0.1071)	0.01357	0/0 (-)	1	1/1 (1)	0.5	0.1136	Endometrial cancer	Endometrial cancer, Breast cancer
OBSCN	3738-3741	0.006788	1.000/0.000/0.000	7/78 (0.0897)	0.006788	0/0 (-)	1	0/0 (-)	1	0.1657	Hepatocellular carcinoma, Ovarian cancer	Hepatocellular carcinoma, Ovarian cancer
DNAH3	3336-3361	0.006801	1.000/0.000/0.000	7/79 (0.0886)	0.006801	0/0 (-)	1	0/0 (-)	1	0.3537	Hepatocellular carcinoma, Renal cell carcinoma	Thyroid cancer, Medulloblastoma, Hepatocellular carcinoma, Renal cell carcinoma
TRRAP	722-722	0.006801	1.000/0.000/0.000	7/79 (0.0886)	0.006801	0/0 (-)	1	0/0 (-)	1	0.2205	Melanoma	Lymphoma, Melanoma, Acute myeloid leukemia
CACNA1E	590-595	0.006848	1.000/0.000/0.000	7/83 (0.0843)	0.006848	0/0 (-)	1	0/0 (-)	1	0.3744	Acute myeloid leukemia, Breast cancer, Pancreatic cancer	Acute myeloid leukemia, Myeloproliferative disease, Breast cancer, Pancreatic cancer
CCDC7	83-99	0.006865	1.000/0.000/0.000	6/12 (0.5)	0.006865	0/0 (-)	1	0/0 (-)	1	0.1248	Pancreatic cancer	Acute myeloid leukemia, Pancreatic cancer
DDX12	370-370	0.006865	1.000/0.000/0.000	6/12 (0.5)	0.006865	0/3 (0)	1	0/0 (-)	1	0.4322	Renal cell carcinoma	Glioma, Acute myeloid leukemia, Melanoma, Renal cell carcinoma, Breast cancer
NAB2	208-217	0.006865	1.000/0.000/0.000	6/12 (0.5)	0.006865	0/0 (-)	1	0/1 (0)	1	0.3441	Glioma	Melanoma, Meningioma, Glioma, Prostate cancer
RYR2	4059-4086	0.006881	1.000/0.000/0.000	7/86 (0.0814)	0.006881	0/0 (-)	1	0/0 (-)	1	0.4805	-, Squamous cell carcinoma, Prostate cancer	Squamous cell carcinoma, Breast cancer, Pancreatic cancer, Other/various, Lymphoma, Prostate cancer
PTCH1	923-927	0.00692	0.279/0.000/0.721	2/140 (0.0143)	0.2491	0/8 (0)	1	4/69 (0.058)	0.02778	0.1763	Medulloblastoma, Basal cell carcinoma	Medulloblastoma, Basal cell carcinoma
MTOR	1971-1977	0.0071	1.000/0.000/0.000	7/113 (0.0619)	0.0071	0/0 (-)	1	0/1 (0)	1	0.2781	Lymphoma, Renal cell carcinoma	Lymphoma, Renal cell carcinoma, Breast cancer
MTOR	2215-2223	0.0071	1.000/0.000/0.000	7/113 (0.0619)	0.0071	0/0 (-)	1	0/1 (0)	1	0.3537	Colorectal cancer, Renal cell carcinoma	Colorectal cancer, Squamous cell carcinoma, Renal cell carcinoma, Glioma
LRP2	3043-3050	0.007118	1.000/0.000/0.000	7/116 (0.0603)	0.007118	0/0 (-)	1	0/0 (-)	1	0.3537	Glioblastoma, Colorectal cancer	Ovarian cancer, Glioblastoma, Colorectal cancer, Pancreatic cancer
SMARCA4	972-974	0.007146	1.000/0.000/0.000	7/121 (0.0579)	0.007146	0/0 (-)	1	0/5 (0)	1	0.2205	Lymphoma	Stomach cancer, Lymphoma, Ovarian cancer, Esophageal cancer
FGFR2	659-659	0.0073	1.000/0.000/0.000	7/158 (0.0443)	0.0073	0/0 (-)	1	0/6 (0)	1	0.3195	Endometrial cancer	Medulloblastoma, Breast cancer, Endometrial cancer, Squamous cell carcinoma
RYR2	1482-1490	0.00733	1.000/0.000/0.000	7/168 (0.0417)	0.00733	0/0 (-)	1	0/0 (-)	1	0.4292	Lymphoma, Pancreatic cancer	Thyroid cancer, Lymphoma, Colorectal cancer, Squamous cell carcinoma, Pancreatic cancer
TNFRSF14	1-26	0.007378	1.000/0.000/0.000	12/29 (0.4138)	0.007378	0/3 (0)	1	0/0 (-)	1	0	Lymphoma	Lymphoma
ALPP	446-451	0.007453	1.000/0.000/0.000	6/13 (0.4615)	0.007453	0/0 (-)	1	0/0 (-)	1	0.4322	Pancreatic cancer	Ovarian cancer, Breast cancer, Prostate cancer, Pancreatic cancer, Lymphoma
ENPP7	373-376	0.007453	1.000/0.000/0.000	6/13 (0.4615)	0.007453	0/0 (-)	1	0/0 (-)	1	0.3441	Prostate cancer	Renal cell carcinoma, Prostate cancer, Glioblastoma, Colorectal cancer
KNG1_ENST00000265023	440-450	0.007453	1.000/0.000/0.000	6/13 (0.4615)	0.007453	0/0 (-)	1	0/0 (-)	1	0.1763	Hepatocellular carcinoma, Pancreatic cancer	Hepatocellular carcinoma, Pancreatic cancer
ZNF709_ENST00000397732	412-413	0.007453	1.000/0.000/0.000	6/13 (0.4615)	0.007453	0/0 (-)	1	0/0 (-)	1	0.192	Prostate cancer, Glioma	Prostate cancer, Glioma
KIT	715-716	0.007569	0.006/0.000/0.994	1/1771 (0.0006)	0.9688	0/207 (0)	1	7/2919 (0.0024)	0.007812	0	Gastrointestinal stromal tumor	Gastrointestinal stromal tumor
CD74_ENST00000009530	1-12	0.007576	1.000/0.000/0.000	5/6 (0.8333)	0.007576	0/0 (-)	1	0/0 (-)	1	0.3689	Lymphoma	Acute myeloid leukemia, Myeloproliferative disease, Lymphoma, Renal cell carcinoma
ENSG00000164845	43-48	0.007576	1.000/0.000/0.000	5/6 (0.8333)	0.007576	0/0 (-)	1	0/0 (-)	1	0.3689	Glioma	Bladder cancer, Breast cancer, Renal cell carcinoma, Glioma
GLTPD2	115-115	0.007576	1.000/0.000/0.000	5/6 (0.8333)	0.007576	0/0 (-)	1	0/0 (-)	1	0	Renal cell carcinoma	Renal cell carcinoma
H3F3B	35-37	0.007576	1.000/0.000/0.000	5/6 (0.8333)	0.007576	0/0 (-)	1	0/0 (-)	1	0.1386	Bone cancer	Other/various, Bone cancer
LOC51123	3-8	0.007576	1.000/0.000/0.000	5/6 (0.8333)	0.007576	0/0 (-)	1	0/0 (-)	1	0.3689	Glioma	Glioma, Bladder cancer, Ovarian cancer, Neuroblastoma
RAP1B	9-14	0.007576	1.000/0.000/0.000	5/6 (0.8333)	0.007576	0/0 (-)	1	0/0 (-)	1	0.3689	Other/various	Acute myeloid leukemia, Myeloproliferative disease, Other/various, Breast cancer
S100A7	85-92	0.007576	1.000/0.000/0.000	5/6 (0.8333)	0.007576	0/0 (-)	1	0/0 (-)	1	0.1864	Melanoma, Thyroid cancer	Melanoma, Thyroid cancer
RUNX1T1	419-434	0.007594	1.000/0.000/0.000	9/46 (0.1957)	0.007594	0/0 (-)	1	0/0 (-)	1	0.3364	Ovarian cancer, Colorectal cancer	Endometrial cancer, Acute myeloid leukemia, Ovarian cancer, Colorectal cancer
ADAMTS2_ENST00000274609	554-554	0.007971	1.000/0.000/0.000	6/14 (0.4286)	0.007971	0/0 (-)	1	0/0 (-)	1	0	Prostate cancer	Prostate cancer
ENSG00000188219	75-82	0.007971	1.000/0.000/0.000	6/14 (0.4286)	0.007971	0/0 (-)	1	0/0 (-)	1	0.4322	Thyroid cancer	Breast cancer, Stomach cancer, Prostate cancer, Pancreatic cancer, Thyroid cancer
ZDHHC11_ENST00000424784	298-303	0.007971	1.000/0.000/0.000	6/14 (0.4286)	0.007971	0/0 (-)	1	0/0 (-)	1	0.2403	Prostate cancer	Breast cancer, Prostate cancer, Pancreatic cancer
TGFBR2	521-530	0.008034	1.000/0.000/0.000	9/54 (0.1667)	0.008034	0/0 (-)	1	0/2 (0)	1	0.4644	Pancreatic cancer	Stomach cancer, Esophageal cancer, Renal cell carcinoma, Squamous cell carcinoma, Pancreatic cancer, Adrenal tumor
ADAMTSL3	938-979	0.008252	1.000/0.000/0.000	9/59 (0.1525)	0.008252	0/0 (-)	1	0/0 (-)	1	0.2595	Pancreatic cancer, Ovarian cancer	Pancreatic cancer, Ovarian cancer, Colorectal cancer
ZNF536	607-638	0.008292	1.000/0.000/0.000	9/60 (0.15)	0.008292	0/0 (-)	1	0/0 (-)	1	0.4644	Lymphoma	Ovarian cancer, Renal cell carcinoma, Melanoma, Hepatocellular carcinoma, Breast cancer, Lymphoma
KCNN2	58-78	0.008333	0.000/0.374/0.626	0/16 (0)	1	2/2 (1)	0.1667	4/4 (1)	0.05	0.2403	Renal cell carcinoma	Renal cell carcinoma, Breast cancer, Endometrial cancer
SPTA1	1798-1802	0.008333	0.000/0.000/1.000	0/131 (0)	1	0/0 (-)	1	5/5 (1)	0.008333	0	Breast cancer	Breast cancer
IRF6	84-92	0.008429	1.000/0.000/0.000	6/15 (0.4)	0.008429	0/0 (-)	1	0/0 (-)	1	0.3441	Pancreatic cancer	Pancreatic cancer, Prostate cancer, Breast cancer, Squamous cell carcinoma
FAM47C	387-415	0.008429	1.000/0.000/0.000	6/15 (0.4)	0.008429	0/0 (-)	1	0/0 (-)	1	0.3682	Stomach cancer, Hepatocellular carcinoma	Stomach cancer, Hepatocellular carcinoma, Colorectal cancer, Pancreatic cancer
WDR37	303-303	0.008429	1.000/0.000/0.000	6/15 (0.4)	0.008429	0/0 (-)	1	0/0 (-)	1	0	Ovarian cancer	Ovarian cancer
CDH1	395-408	0.008643	0.854/0.000/0.146	10/139 (0.0719)	0.01729	0/2 (0)	1	29/258 (0.1124)	0.5	0.2167	Stomach cancer, Breast cancer	Acute myeloid leukemia, Stomach cancer, Breast cancer
MRGPRX3	34-41	0.008837	1.000/0.000/0.000	6/16 (0.375)	0.008837	0/0 (-)	1	0/0 (-)	1	0.3682	Glioblastoma, Other soft tissue tumor	Glioblastoma, Glioma, Other soft tissue tumor, Breast cancer
NCKAP5L_ENST00000335999	1171-1201	0.008837	1.000/0.000/0.000	6/16 (0.375)	0.008837	0/0 (-)	1	0/0 (-)	1	0.1787	Hepatocellular carcinoma, Unknown	Colorectal cancer, Hepatocellular carcinoma, Unknown
SF3A1	74-75	0.008837	1.000/0.000/0.000	6/16 (0.375)	0.008837	0/0 (-)	1	0/0 (-)	1	0.1763	Acute myeloid leukemia, Lymphoma	Acute myeloid leukemia, Lymphoma
SUSD2	70-91	0.008837	1.000/0.000/0.000	6/16 (0.375)	0.008837	0/0 (-)	1	0/0 (-)	1	0.3682	Prostate cancer, Neuroblastoma	Prostate cancer, Bile duct/gallbladder cancer, Neuroblastoma, Pancreatic cancer
YSK4_ENST00000375845	1148-1160	0.008837	1.000/0.000/0.000	6/16 (0.375)	0.008837	0/0 (-)	1	0/0 (-)	1	0.3042	Breast cancer, Stomach cancer, Bladder cancer	Breast cancer, Stomach cancer, Bladder cancer
CADM2	312-383	0.008883	1.000/0.000/0.000	8/18 (0.4444)	0.008883	0/0 (-)	1	0/0 (-)	1	0.5279	Acute myeloid leukemia	Hepatocellular carcinoma, Prostate cancer, Myeloproliferative disease, Renal cell carcinoma, Other/various, Pancreatic cancer, Acute myeloid leukemia
KMT2D	5119-5164	0.008885	0.853/0.000/0.147	10/184 (0.0543)	0.01777	0/1 (0)	1	1/4 (0.25)	0.5	0.4615	Lymphoma	Squamous cell carcinoma, Small cell lung cancer, Lymphoma, Pancreatic cancer, Chronic myeloid leukemia, Acute myeloid leukemia, Medulloblastoma
MYC_ENST00000377970	153-159	0.008904	1.000/0.000/0.000	9/81 (0.1111)	0.008904	0/0 (-)	1	0/40 (0)	1	0	Lymphoma	Lymphoma
SMARCB1	184-193	0.009009	0.364/0.000/0.636	4/44 (0.0909)	0.1802	0/1 (0)	1	9/10 (0.9)	0.05	0.23	Brain cancer	Renal cell carcinoma, Hepatocellular carcinoma, Brain cancer
CEBPA	14-22	0.009041	0.363/0.000/0.637	4/48 (0.0833)	0.1808	0/260 (0)	1	14/480 (0.0292)	0.05	0.0594	Acute myeloid leukemia	Acute myeloid leukemia, Chronic myeloid leukemia
HNF1A	159-168	0.009046	1.000/0.000/0.000	9/88 (0.1023)	0.009046	0/7 (0)	1	0/30 (0)	1	0.3609	Hepatocellular carcinoma	Glioma, Hepatocellular carcinoma, Endometrial cancer, Meningioma, Other/various
DYRK4	578-586	0.009202	1.000/0.000/0.000	6/17 (0.3529)	0.009202	0/0 (-)	1	0/0 (-)	1	0.2403	Non-small cell lung cancer	Other/various, Acute myeloid leukemia, Non-small cell lung cancer
MAP3K10	233-252	0.009202	1.000/0.000/0.000	6/17 (0.3529)	0.009202	0/0 (-)	1	0/0 (-)	1	0.4962	-	Ovarian cancer, Esophageal cancer, Prostate cancer, Stomach cancer, Glioblastoma, Pancreatic cancer
PRKACA	197-206	0.009202	1.000/0.000/0.000	6/17 (0.3529)	0.009202	0/0 (-)	1	0/0 (-)	1	0.2403	Adrenal tumor	Prostate cancer, Adrenal tumor, Breast cancer
URGCP	392-415	0.009202	1.000/0.000/0.000	6/17 (0.3529)	0.009202	0/0 (-)	1	0/0 (-)	1	0.4322	Prostate cancer	Prostate cancer, Renal cell carcinoma, Esophageal cancer, Squamous cell carcinoma, Glioblastoma
ZNF75D	5-18	0.009202	1.000/0.000/0.000	6/17 (0.3529)	0.009202	0/0 (-)	1	0/0 (-)	1	0.3682	Acute myeloid leukemia, Bladder cancer	Myeloproliferative disease, Neuroblastoma, Acute myeloid leukemia, Bladder cancer
NF1	176-197	0.00929	0.360/0.000/0.640	4/185 (0.0216)	0.1858	0/0 (-)	1	9/117 (0.0769)	0.05	0.2198	Other soft tissue tumor	Renal cell carcinoma, Other soft tissue tumor, Ovarian cancer, Colorectal cancer
NF1	845-853	0.00929	0.360/0.000/0.640	4/185 (0.0216)	0.1858	0/0 (-)	1	9/117 (0.0769)	0.05	0.2595	Other soft tissue tumor	Non-small cell lung cancer, Glioma, Other soft tissue tumor, Acute myeloid leukemia
TUBA3C	98-138	0.009515	1.000/0.000/0.000	12/38 (0.3158)	0.009515	0/0 (-)	1	0/0 (-)	1	0.5161	Breast cancer	Colorectal cancer, Prostate cancer, Pancreatic cancer, Breast cancer, Lymphoma, Glioma, Ovarian cancer
COPB2	825-836	0.009531	1.000/0.000/0.000	6/18 (0.3333)	0.009531	0/0 (-)	1	0/0 (-)	1	0.4322	Breast cancer	Breast cancer, Renal cell carcinoma, Stomach cancer, Glioma, Prostate cancer
DGKG	363-378	0.009531	1.000/0.000/0.000	6/18 (0.3333)	0.009531	0/0 (-)	1	0/0 (-)	1	0.3441	Breast cancer	Endometrial cancer, Breast cancer, Hepatocellular carcinoma, Pancreatic cancer
PER3	989-998	0.009531	1.000/0.000/0.000	6/18 (0.3333)	0.009531	0/0 (-)	1	0/0 (-)	1	0.3682	Hepatocellular carcinoma, Medulloblastoma	Hepatocellular carcinoma, Prostate cancer, Squamous cell carcinoma, Medulloblastoma
PTCH1	681-691	0.009664	1.000/0.000/0.000	9/140 (0.0643)	0.009664	0/8 (0)	1	0/69 (0)	1	0.3182	Basal cell carcinoma	Renal cell carcinoma, Basal cell carcinoma, Non-small cell lung cancer, Lymphoma
DBH	270-276	0.009828	1.000/0.000/0.000	6/19 (0.3158)	0.009828	0/0 (-)	1	0/0 (-)	1	0.3441	Pancreatic cancer	Endometrial cancer, Prostate cancer, Pancreatic cancer, Breast cancer
DKK2	222-230	0.009828	1.000/0.000/0.000	8/20 (0.4)	0.009828	0/0 (-)	1	0/0 (-)	1	0.4799	Neuroblastoma, Colorectal cancer	Melanoma, Pancreatic cancer, Neuroblastoma, Other/various, Breast cancer, Colorectal cancer
KLHL24	521-527	0.009828	1.000/0.000/0.000	6/19 (0.3158)	0.009828	0/0 (-)	1	0/0 (-)	1	0.2403	Pancreatic cancer	Renal cell carcinoma, Pancreatic cancer, Medulloblastoma
PRKCE	135-162	0.009828	1.000/0.000/0.000	8/20 (0.4)	0.009828	0/0 (-)	1	0/0 (-)	1	0.4618	Colorectal cancer	Squamous cell carcinoma, Pancreatic cancer, Non-small cell lung cancer, Colorectal cancer, Breast cancer, Renal cell carcinoma
PRKRIR	78-81	0.009828	1.000/0.000/0.000	6/19 (0.3158)	0.009828	0/0 (-)	1	0/0 (-)	1	0.3682	Bile duct/gallbladder cancer, Glioblastoma	Bile duct/gallbladder cancer, Glioblastoma, Colorectal cancer, Pancreatic cancer
PRR12_ENST00000418929	1234-1260	0.009828	1.000/0.000/0.000	6/19 (0.3158)	0.009828	0/0 (-)	1	0/0 (-)	1	0.4322	Hepatocellular carcinoma	Other/various, Hepatocellular carcinoma, Pancreatic cancer, Lymphoma, Squamous cell carcinoma
DCLK1	273-326	0.009879	1.000/0.000/0.000	12/40 (0.3)	0.009879	0/0 (-)	1	0/0 (-)	1	0.4521	Acute myeloid leukemia, Stomach cancer	Pancreatic cancer, Myeloproliferative disease, Acute myeloid leukemia, Squamous cell carcinoma, Stomach cancer, Colorectal cancer
PBRM1	874-880	0.009919	0.612/0.000/0.388	4/63 (0.0635)	0.05951	0/0 (-)	1	2/18 (0.1111)	0.1667	0.1763	Renal cell carcinoma, Pancreatic cancer	Renal cell carcinoma, Pancreatic cancer

## Sheet: 2 - Novel low significane genes
Gene name	Region boundaries	Significance	Dominant mutation type	Dominant cancer type
AGAP10	223-228	low	miss	Prostate cancer
ABCC6	1139-1171	low	del	Pancreatic cancer
AC097374_3	49-49	low	miss	Prostate cancer, Glioma
ADAMTS2	554-554	low	miss	Prostate cancer
ADAMTS7	1071-1071	low	miss	Renal cell carcinoma, Glioma
ADAMTSL3	938-979	low	miss	Pancreatic cancer, Ovarian cancer
AKD1_ENST00000424296	295-295	low	del	Breast cancer
ALPK2_ENST00000361673	1006-1010	low	del	Pancreatic cancer, Acute myeloid leukemia
ALPP	446-451	low	miss	Pancreatic cancer
ANKRD36_ENST00000420699	998-1014	low	miss	Renal cell carcinoma, Endometrial cancer
ARG1	11-25	low	miss	Lymphoma, Pancreatic cancer
ARHGEF17	232-235	low	ins	Breast cancer
ATAD5	287-292	low	del	Renal cell carcinoma
ATF6B	391-394	low	del	Pancreatic cancer
ATP1A2	1002-1008	low	miss	Colorectal cancer, Pancreatic cancer
BAHD1	653-662	low	miss	Ovarian cancer
BBS1	492-494	low	miss	Ovarian cancer
BEND5	173-173	low	miss	Ovarian cancer
C10orf18	1530-1532	low	del	Pancreatic cancer
C10orf6	795-813	low	miss	Non-small cell lung cancer, Breast cancer, Colorectal cancer
C19orf24_ENST00000409293	7-16	low	miss	Other/various, Non-small cell lung cancer
C1orf173	837-848	low	miss	Prostate cancer
CACNA1E	590-595	low	miss	Acute myeloid leukemia, Breast cancer, Pancreatic cancer
CADM2	312-383	low	miss	Acute myeloid leukemia
CALCR	404-428	low	miss	-
CCDC136	662-669	low	del	Ovarian cancer
CCDC7	83-99	low	miss	Pancreatic cancer
CD209_ENST00000315599	129-129	low	miss	Glioma, Prostate cancer
CDC27	487-487	low	miss	Breast cancer, Other soft tissue tumor
CDC27	234-274	low	miss	Prostate cancer
CDH7	528-535	low	del	Lymphoma, Ovarian cancer
CDR1	210-224	low	miss	Hepatocellular carcinoma, Colorectal cancer
CDSN	260-260	low	miss	Ovarian cancer
CHD4_ENST00000309577	956-975	low	miss	Renal cell carcinoma
CHD4_ENST00000309577	1151-1162	low	miss	Endometrial cancer
CHRNA6	8-29	low	miss	Lymphoma
CLSTN2	758-768	low	miss	Colorectal cancer, Pancreatic cancer
COPB2	825-836	low	miss	Breast cancer
DBH	270-276	low	miss	Pancreatic cancer
DCAF12L2	334-337	low	miss	-
DCLK1	273-326	low	miss	Acute myeloid leukemia, Stomach cancer
DDX12	370-370	low	miss	Renal cell carcinoma
DDX23	345-351	low	miss	Ovarian cancer
DDX3X	302-384	low	miss	Medulloblastoma
DDX3X	527-534	low	miss	Medulloblastoma
DGKG	363-378	low	miss	Breast cancer
DHRS4	97-102	low	miss	Medulloblastoma
DIS3	479-488	low	miss	Acute myeloid leukemia
DKK2	222-230	low	miss	Neuroblastoma, Colorectal cancer
DNAH3	3336-3361	low	miss	Hepatocellular carcinoma, Renal cell carcinoma
DPY19L2	647-647	low	miss	Prostate cancer, Pancreatic cancer
DSCAML1	766-823	low	miss	-
DYRK4	578-586	low	miss	Non-small cell lung cancer
EBPL	189-189	low	miss	Endometrial cancer, Renal cell carcinoma, Pancreatic cancer
EFCAB6	412-420	low	del	Squamous cell carcinoma
ENGASE	73-114	low	miss	Breast cancer
ENPP7	373-376	low	miss	Prostate cancer
ENSG00000164845	43-48	low	miss	Glioma
ENSG00000188219	75-82	low	miss	Thyroid cancer
EPHA10	150-157	low	miss	Stomach cancer
EPHA5	1032-1037	low	miss	Non-small cell lung cancer, Hepatocellular carcinoma
FAM174B	69-70	low	del	Breast cancer, Melanoma
FAM47C	387-415	low	miss	Stomach cancer, Hepatocellular carcinoma
FAM5C	116-119	low	miss	Acute myeloid leukemia
FCAMR_ENST00000324852	88-88	low	miss	Ovarian cancer
FEM1A	620-620	low	miss	Pancreatic cancer, Glioma, Prostate cancer
FNBP4	58-59	low	del	Melanoma
FRG1	125-163	low	miss	Breast cancer
FRG1	86-98	low	miss	Lymphoma
FRK	378-388	low	del	Hepatocellular carcinoma
FTMT	34-69	low	miss	Pancreatic cancer
GLTPD2	115-115	low	miss	Renal cell carcinoma
GPR111	36-38	low	del	Pancreatic cancer
GPR32	332-336	low	miss	Breast cancer, Pancreatic cancer, Ovarian cancer
GPR50	502-505	low	del	Pancreatic cancer, Ovarian cancer
GPR98	4495-4504	low	miss	Hepatocellular carcinoma, Pancreatic cancer
GPX1	77-77	low	miss	Prostate cancer
GRM1	681-688	low	miss	-
GUCY1A2	652-723	low	miss	-
GXYLT1	408-414	low	miss	Hepatocellular carcinoma, Prostate cancer
H2AFV	119-119	low	miss	Pancreatic cancer
HCN1	267-268	low	miss	Pancreatic cancer
HDAC9	586-586	low	miss	Ovarian cancer
HERC2	1198-1230	low	miss	Renal cell carcinoma, Glioblastoma
HERC2P3	795-815	low	miss	Prostate cancer, Glioma, Endometrial cancer
HNRNPCL1	253-262	low	miss	Pancreatic cancer
ID3	44-76	low	miss	Lymphoma
IGFBP2	176-195	low	miss	-
IKZF3	160-162	low	miss	Lymphoma
IL36G	114-122	low	miss	-
IRF2	171-183	low	del	Lymphoma, Ovarian cancer
IRF6	84-92	low	miss	Pancreatic cancer
ISX	80-86	low	miss	Melanoma
KANK3	489-492	low	del	Lymphoma, Breast cancer, Acute myeloid leukemia
KCNN2	58-78	low	del	Renal cell carcinoma
KCTD5	200-202	low	miss	Lymphoma, Pancreatic cancer
KIAA0355	164-168	low	miss	Ovarian cancer
KLHL24	521-527	low	miss	Pancreatic cancer
KLHL6	49-94	low	miss	Lymphoma
KNG1_ENST00000265023	440-450	low	miss	Hepatocellular carcinoma, Pancreatic cancer
KRT15	202-205	low	miss	Prostate cancer
KRT8	31-31	low	miss	Prostate cancer
KRTAP4-11	161-161	low	miss	Prostate cancer, Glioma
KRTAP4-11	86-93	low	miss	Renal cell carcinoma
KRTAP4-5	69-79	low	miss	Breast cancer
KRTAP4-9	16-18	low	miss	Prostate cancer
LILRA1	72-77	low	miss	Colorectal cancer, Bile duct/gallbladder cancer, Pancreatic cancer
LILRA2	179-204	low	miss	Lymphoma
LILRB5	495-514	low	miss	Hepatocellular carcinoma, Prostate cancer
LOC51123	3-8	low	miss	Glioma
LRP2	3043-3050	low	miss	Glioblastoma, Colorectal cancer
MAP3K10	233-252	low	miss	-
MAPK1	316-322	low	miss	Squamous cell carcinoma
MED28	3-8	low	miss	Hepatocellular carcinoma, Squamous cell carcinoma
MEF2A_ENST00000354410	99-110	low	miss	Other soft tissue tumor
MEF2B	78-83	low	miss	Lymphoma
METTL14	298-299	low	miss	Endometrial cancer, Pancreatic cancer
MFAP3L	27-34	low	del	Ovarian cancer
MGAT4C	149-149	low	miss	Glioma, Hepatocellular carcinoma
MGC33414	228-235	low	del	Ovarian cancer, Acute myeloid leukemia
MRGPRX3	34-41	low	miss	Glioblastoma, Other soft tissue tumor
MST1	347-374	low	miss	Glioma
MTOR	2406-2427	low	miss	Renal cell carcinoma
MTOR	2500-2512	low	miss	Renal cell carcinoma
MTOR	1971-1977	low	miss	Lymphoma, Renal cell carcinoma
MTOR	2215-2223	low	miss	Colorectal cancer, Renal cell carcinoma
NALCN	90-100	low	miss	Pancreatic cancer
NCKAP5L_ENST00000335999	1171-1201	low	miss	Hepatocellular carcinoma, Unknown
NFXL1	815-815	low	miss	Ovarian cancer
NTM	166-184	low	miss	Pancreatic cancer
OBSCN	3738-3741	low	miss	Hepatocellular carcinoma, Ovarian cancer
OLIG3	93-118	low	miss	Colorectal cancer, Pancreatic cancer
OR10H4	167-168	low	miss	Pancreatic cancer
OR4C3	52-59	low	del	Pancreatic cancer
OR4F17	104-113	low	miss	Breast cancer
OR52M1	145-180	low	miss	Pancreatic cancer
OR5P2	35-44	low	ins	Breast cancer
OR5W2	258-267	low	miss	Pancreatic cancer
OTOP1	104-106	low	del	Lymphoma, Bladder cancer, Melanoma
OTUD4	909-909	low	miss	Prostate cancer, Thyroid cancer
PARP4	1039-1063	low	miss	Prostate cancer, Breast cancer
PCBP2	301-315	low	miss	Bladder cancer, Hepatocellular carcinoma, Glioma
PCDH18	582-585	low	miss	Pancreatic cancer
PCF11	683-701	low	miss	Renal cell carcinoma
PCMTD1	247-292	low	miss	Pancreatic cancer
PDE11A	912-922	low	ins	Squamous cell carcinoma, Glioma
PDE7A_ENST00000401827	390-390	low	miss	Ovarian cancer
PEG3	301-303	low	miss	Pancreatic cancer
PER3	989-998	low	miss	Hepatocellular carcinoma, Medulloblastoma
PNISR	598-631	low	miss	Hepatocellular carcinoma
PPP6R1_ENST00000412770	497-529	low	miss	Pancreatic cancer, Renal cell carcinoma
PRAMEF11	82-84	low	miss	Pancreatic cancer
PRKACA	197-206	low	miss	Adrenal tumor
PRKCE	135-162	low	miss	Colorectal cancer
PRKCG	203-214	low	miss	Pancreatic cancer
PRKRIR	78-81	low	miss	Bile duct/gallbladder cancer, Glioblastoma
PRR12_ENST00000418929	1234-1260	low	miss	Hepatocellular carcinoma
PRUNE2_ENST00000376718	2714-2718	low	del	Acute myeloid leukemia, Other soft tissue tumor
PSG2	250-264	low	miss	Hepatocellular carcinoma, Non-small cell lung cancer
Q3ZCN4_HUMAN	125-139	low	miss	Renal cell carcinoma, Prostate cancer
RAD54L2	1331-1334	low	del	Pancreatic cancer
RAP1B	9-14	low	miss	Other/various
RBM23	393-393	low	ins	Breast cancer
RBM4	238-240	low	del	Lymphoma
RFC4	300-327	low	del	Breast cancer, Colorectal cancer
RGPD3	812-823	low	miss	Endometrial cancer
RIF1	1747-1754	low	del	Small cell lung cancer
RP11-82O18.1_ENST00000360151	290-290	low	miss	Prostate cancer, Glioma
RPSAP58_ENST00000496398	111-111	low	miss	Prostate cancer, Renal cell carcinoma
RQCD1	82-88	low	miss	-
RYR2	4059-4086	low	miss	-, Squamous cell carcinoma, Prostate cancer
RYR2	1482-1490	low	miss	Lymphoma, Pancreatic cancer
S100A7	85-92	low	miss	Melanoma, Thyroid cancer
SACM1L	488-493	low	miss	Pancreatic cancer
SEMA3D	638-646	low	miss	Pancreatic cancer
SF3A1	74-75	low	miss	Acute myeloid leukemia, Lymphoma
SgK069	125-129	low	miss	Ovarian cancer, Hepatocellular carcinoma
SGK1	26-77	low	miss	Lymphoma
SHANK1	2102-2111	low	del	Acute myeloid leukemia, Melanoma
SIRPA	227-233	low	miss	Prostate cancer, Glioma
SLC35E3	65-76	low	miss	Renal cell carcinoma
SMC1A	771-819	low	miss	Acute myeloid leukemia
SPTA1	1798-1802	low	del	Breast cancer
SUSD2	70-91	low	miss	Prostate cancer, Neuroblastoma
TBC1D2B	903-903	low	miss	Prostate cancer
TCEB1	79-79	low	miss	Renal cell carcinoma
TFAP4	47-58	low	miss	Lymphoma
TINAG	191-191	low	miss	Lymphoma, Pancreatic cancer
TMEM225	180-221	low	miss	-
TNIK	1029-1046	low	miss	Pancreatic cancer, Lymphoma
TRIM49C	298-298	low	miss	Colorectal cancer, Breast cancer
TRIO	156-156	low	ins	Glioma
TUBA3C	98-138	low	miss	Breast cancer
UBBP4_ENST00000584755	73-73	low	miss	Glioma, Renal cell carcinoma
UBBP4_ENST00000584755	50-50	low	miss	Glioma
URGCP	392-415	low	miss	Prostate cancer
USP8	713-722	low	miss	Lymphoma, Other soft tissue tumor
USP9X	2345-2345	low	miss	Ovarian cancer
WDR37	303-303	low	miss	Ovarian cancer
WISP1	161-171	low	miss	Pancreatic cancer
YSK4_ENST00000375845	1148-1160	low	miss	Breast cancer, Stomach cancer, Bladder cancer
ZDHHC11_ENST00000424784	298-303	low	miss	Prostate cancer
ZNF408	194-197	low	del	Lymphoma, Ovarian cancer, Pancreatic cancer
ZNF536	607-638	low	miss	Lymphoma
ZNF709_ENST00000397732	412-413	low	miss	Prostate cancer, Glioma
ZNF75D	5-18	low	miss	Acute myeloid leukemia, Bladder cancer
ZNF799_ENST00000430385	589-589	low	miss	Prostate cancer
ZNF814	404-404	low	miss	Glioma
ZNF83	290-290	low	miss	Bladder cancer
ZNF844	503-508	low	miss	Prostate cancer, Renal cell carcinoma
ZNF91_ENST00000300619	305-335	low	miss	Glioma, Prostate cancer

## Sheet: 3 - Substitution frequencies
		Substitution frequencies for mutations inside SiMPRes
		Target resiude
		A	C	D	E	F	G	H	I	K	L	M	N	P	Q	R	S	T	V	W	Y
Original residue	A	0	0	0.531915	0.194603	0.0259471	0.4411	0	0.0129735	0	0	0	0	0.739491	0	0	0.454074	1.67359	1.62169	0	0
	C	0.0129735	0	0	0	0.700571	0.713544	0	0	0	0	0	0	0	0	0.804359	0.739491	0.0129735	0	0.570835	1.19357
	D	0.285418	0	0	0.505968	0.0389206	1.0768	0.635703	0.0389206	0	0	0	1.46601	0	0	0.0129735	0.0259471	0	0.856253	0	1.02491
	E	0.389206	0	0.713544	0	0	0.84328	0.0129735	0.0259471	1.75143	0.0129735	0.0129735	0	0.0129735	0.570835	0	0	0	0.596783	0	0
	F	0	0.454074	0	0	0	0	0	0.311365	0.0129735	1.08978	0	0	0.0259471	0	0.0129735	0.687597	0	0.492994	0	0.0648677
	G	0.635703	0.648677	1.25843	0.869227	0.0518941	0	0.0259471	0.0389206	0	0.0518941	0	0.0518941	0.0259471	0	1.41412	1.0768	0.0129735	1.41412	0.207577	0.0259471
	H	0	0	0.428127	0	0	0	0	0	0	0.40218	0	0.207577	0.505968	0.480021	0.804359	0	0	0	0	0.908147
	I	0	0.0259471	0.0129735	0	0.570835	0	0	0	0.0778412	0.168656	0.40218	0.635703	0	0	0.0648677	0.570835	0.830306	0.531915	0	0
	K	0.0259471	0	0	0.960042	0	0	0	0.0778412	0	0.0129735	0.363259	0.791386	0	0.246497	0.454074	0	0.272444	0	0.0129735	0.0129735
	L	0	0	0	0	0.8822	0	0.389206	0.129735	0.0129735	0	0.272444	0.0129735	1.73845	0.674624	1.02491	0.168656	0	0.856253	0.0648677	0
	M	0	0	0	0	0	0	0	0.596783	0.311365	0.40218	0	0.0129735	0.0129735	0	0.4411	0	0.544888	0.596783	0	0
	N	0	0	0.544888	0	0.0259471	0	0.298391	0.467047	0.804359	0	0.0129735	0	0	0	0	0.84328	0.337312	0	0	0.363259
	P	0.609756	0.0129735	0	0	0.0778412	0	0.467047	0.0129735	0	1.58277	0	0.0259471	0	0.337312	0.998962	1.60872	0.467047	0	0	0
	Q	0	0	0	0.376232	0	0	0.687597	0	0.4411	0.285418	0	0	0.480021	0	0.62273	0	0	0	0	0.0129735
	R	0	1.84224	0	0	0.0129735	1.46601	2.12766	0.155682	0.518941	1.27141	0.168656	0.0129735	1.18059	1.68656	0	0.985989	0.246497	0.0129735	1.40114	0.0129735
	S	0.22055	0.480021	0	0.0129735	0.8822	0.337312	0	0.363259	0	0.454074	0	0.583809	0.778412	0	0.726518	0	0.557862	0	0.0908147	0.492994
	T	0.700571	0	0.0129735	0	0	0	0	1.10275	0.259471	0.0129735	0.596783	0.376232	0.596783	0	0.246497	0.389206	0	0.0129735	0	0
	V	0.84328	0.0129735	0.480021	0.4411	0.62273	0.856253	0	0.869227	0.0389206	0.8822	1.01194	0	0.0129735	0.0129735	0.0129735	0	0	0	0.0129735	0
	W	0.0129735	0.389206	0	0	0	0.155682	0	0	0.0129735	0.155682	0	0	0	0	0.233524	0.116762	0	0	0	0
	Y	0	1.25843	0.609756	0	0.259471	0	0.817333	0	0	0.0129735	0	0.700571	0	0	0.0129735	0.609756	0	0.0129735	0	0
		Substitution frequencies for mutations outside of SiMPRes
		Target resiude
		A	C	D	E	F	G	H	I	K	L	M	N	P	Q	R	S	T	V	W	Y
Original residue	A	0	0	0.570968	0.403728	0.00391969	0.462959	0.000435521	0.00217761	0.000435521	0.00304865	0	0.00174208	0.404164	0	0.000435521	1.16066	2.99639	2.79605	0	0
	C	0	0	0	0	0.432037	0.0949436	0	0	0	0	0	0	0	0	0.239537	0.295283	0	0	0.113671	0.521319
	D	0.180741	0.00130656	0	0.780454	0.000435521	0.804843	0.694656	0	0.000435521	0	0	1.9899	0	0	0	0.000435521	0	0.412438	0	0.972519
	E	0.253038	0	1.17025	0	0	0.715997	0	0	2.93323	0.00391969	0	0.000871042	0	1.02609	0.00130656	0.000435521	0	0.430295	0	0.000435521
	F	0	0.205566	0	0	0	0	0	0.213841	0	1.04307	0	0	0	0	0	0.29659	0.000435521	0.255651	0	0.168982
	G	0.520012	0.491703	0.917207	0.930709	0.00130656	0	0	0.00174208	0.00653282	0.00304865	0.000871042	0.00130656	0	0	1.75254	1.16763	0	1.13715	0.315317	0.000435521
	H	0	0	0.161143	0	0	0	0	0	0	0.185968	0	0.33448	0.189452	0.441183	0.458604	0.000435521	0	0	0	0.670702
	I	0	0	0	0	0.343191	0	0	0	0.0531336	0.273507	0.593615	0.274814	0	0	0.0435521	0.161578	0.776534	1.04961	0	0
	K	0	0	0	0.642394	0	0	0	0.137625	0	0.000871042	0.215583	1.19246	0	0.271765	0.687252	0.000871042	0.379774	0	0.000435521	0
	L	0	0	0	0	1.30482	0.000435521	0.234746	0.563129	0.000435521	0	0.477331	0	0.810505	0.314011	0.435086	0.173337	0.000435521	1.10579	0.0631506	0.000871042
	M	0	0	0	0	0	0	0	1.0078	0.128914	0.287008	0	0.000435521	0	0	0.0901529	0	0.300945	0.540482	0	0
	N	0	0	0.289622	0	0	0	0.187274	0.241714	0.711206	0.000435521	0	0	0	0	0	1.10927	0.222987	0	0	0.199469
	P	0.519141	0	0	0	0.00435521	0	0.496059	0.000435521	0.000871042	2.19285	0	0.000435521	0	0.36366	0.502591	1.62449	0.887156	0.000435521	0	0
	Q	0	0	0	0.462088	0	0.000435521	0.922869	0	0.767824	0.263926	0.000435521	0	0.207308	0	0.46383	0	0	0	0	0
	R	0.000435521	2.94238	0	0	0.000871042	0.632377	3.55603	0.22168	0.546579	0.821393	0.145464	0.00130656	0.344497	3.02165	0	0.691608	0.354514	0	2.43239	0
	S	0.222987	0.777841	0	0	1.02217	0.356256	0	0.444232	0.00130656	1.20465	0	0.712513	0.547886	0.000435521	0.728627	0	0.581856	0	0.0592309	0.499978
	T	0.842733	0.000435521	0	0.000435521	0	0	0.000435521	0.904577	0.357127	0.00217761	1.65454	0.523496	0.411567	0	0.193371	0.604068	0	0	0	0
	V	0.70206	0	0.157223	0.172031	0.506076	0.450329	0.000871042	1.91281	0.000435521	1.09577	1.57746	0	0	0	0	0.000871042	0	0	0	0
	W	0	0.349723	0	0	0.000871042	0.060973	0	0	0	0.187274	0	0	0	0	0.184661	0.0631506	0	0	0	0
	Y	0	0.84796	0.123688	0	0.20905	0	0.379339	0	0	0	0	0.177693	0.000435521	0.000435521	0	0.137625	0	0	0	0
	Bold numbers show substitution percentages above 1
	Yellow cells mark substitutions where a substitution percentage above 1 was found by Gromiha et al (Exploring preferred amino acid mutations in cancer genes..., Biochimia et Biophysica Acta 1862 (2016) 155-165)

## Sheet: 4 - Mutation classification
Primary site	Site subtype	Primary histology	Histology subtype	Cancer type
NS	any	any	any	Unknown
breast	any	any	any	Breast cancer
endometrium	any	any	any	Endometrial cancer
liver	any	any	any	Hepatocellular carcinoma
prostate	any	any	any	Prostate cancer
pancreas	any	any	any	Pancreatic cancer
ovary	any	any	any	Ovarian cancer
oesophagus	any	any	any	Esophageal cancer
bone	any	any	any	Bone cancer
cervix	any	any	any	Cervical cancer
large_intestine	any	any	any	Colorectal cancer
kidney	any	any	any	Renal cell carcinoma
thyroid	any	any	any	Thyroid cancer
any	thyroid	any	any
lung	any	any	small_cell_carcinoma	Small cell lung cancer
	any	any	anything else	Non-small cell lung cancer
any	bladder	any	any	Bladder cancer
any	head_neck	any	any	Head and neck carcinoma
any	salivary_gland	any	any
any	any	lymphoid_neoplasm	any	Lymphoma
any	any	melanoma	any	Melanoma
any	any	neuroblastoma	any	Neuroblastoma
any	any	glioma	astrocytoma	Glioblastoma
any	any	glioma	any	Glioma
any	any	any	glioma
stomach	any	any	any	Stomach cancer
any	any	medulloblastoma	any	Medulloblastoma
any	any	any	basal_cell	Basal cell carcinoma
any	any	any	squamous_cell	Squamous cell carcinoma
adrenal_gland	any	any	any	Adrenal tumor
meninges	any	any	any	Meningioma
haematopoietic_and_lymphoid_tissue	any	any	acute_myeloid_leukaemia	Acute myeloid leukemia
	any	any	acute_leukaemic_transformation_of_chronic_myelomonocytic_leukaemia
	any	any	acute_leukaemic_transformation_of_myeloproliferative_neoplasm
	any	any	acute_leukaemic_transformation_of_primary_myelofibrosis
	any	any	myelodysplastic_syndrome
	any	any	acute_leukaemia_of_ambiguous_lineage_associated_with_MDS
	any	any	chronic_myeloid_leukaemia	Chronic myeloid leukemia
	any	any	chronic_myelomonocytic_leukaemia
	any	any	myeloproliferative	Myeloproliferative disease
	any	any	essential_thrombocythaemia
	any	any	polycythaemia_vera
	any	any	myelofibrosis
any	any	gastrointestinal_stromal_tumour	any	Gastrointestinal stromal tumor
central_nervous_system	any	any	any	Brain cancer
skin	any	any	any	Skin neoplasm
haematopoietic_and_lymphoid_tissue	any	any	any	Other haematopoietic/lymphoid disorder
biliary_tract	any	any	any	Bile duct/gallbladder cancer
soft_tissue	any	any	any	Other soft tissue tumor
any	any	any	any	Other/various

## Sheet: 5 - SCGD with support info
	Is involvement in cancer supported by database?
Gene name	OMIM	KEGG disease genes	Census somatic	Driver genes	Total number of supporting databases
ABL1	1	1	1	1	4
ALK	1	1	1	1	4
APC	1	1	1	1	4
AXIN1	1	1	1	1	4
BCL2	1	1	1	1	4
BRAF	1	1	1	1	4
BRCA1	1	1	1	1	4
BRCA2	1	1	1	1	4
CDH1	1	1	1	1	4
CDKN2A	1	1	1	1	4
CTNNB1	1	1	1	1	4
EGFR	1	1	1	1	4
ERBB2	1	1	1	1	4
FGFR3	1	1	1	1	4
FLT3	1	1	1	1	4
HRAS	1	1	1	1	4
JAK2	1	1	1	1	4
KIT	1	1	1	1	4
KRAS	1	1	1	1	4
MET	1	1	1	1	4
MLH1	1	1	1	1	4
NRAS	1	1	1	1	4
PAX5	1	1	1	1	4
PDGFRA	1	1	1	1	4
PIK3CA	1	1	1	1	4
PTCH1	1	1	1	1	4
PTEN	1	1	1	1	4
RB1	1	1	1	1	4
RET	1	1	1	1	4
RUNX1	1	1	1	1	4
SMAD4	1	1	1	1	4
TP53	1	1	1	1	4
AFF1_ENST00000395146	1	1	1	0	3
AKT1	1	0	1	1	3
ASPSCR1_ENST00000306729	1	1	1	0	3
ATM	0	1	1	1	3
ATR	1	1	1	0	3
BAP1	1	0	1	1	3
BCL6	1	1	1	0	3
BCR	1	1	1	0	3
CASP8	1	0	1	1	3
CBL	1	0	1	1	3
CCDC6	1	1	1	0	3
CCND1	1	1	1	0	3
CDC73	1	0	1	1	3
CEBPA	0	1	1	1	3
CSF1R	1	1	0	1	3
DDIT3	1	1	1	0	3
ERG_ENST00000417133	1	1	1	0	3
ETV1	1	1	1	0	3
ETV6	1	1	1	0	3
EWSR1	1	1	1	0	3
FAS	1	1	1	0	3
FEV	1	1	1	0	3
FGFR2	0	1	1	1	3
FLI1	1	1	1	0	3
FOXO1	1	1	1	0	3
FUS	1	1	1	0	3
IDH1	1	0	1	1	3
KMT2A	1	1	1	0	3
KMT2C	1	0	1	1	3
KMT2D	1	0	1	1	3
LYL1	1	1	1	0	3
MDM2	1	1	1	0	3
MECOM	1	1	1	0	3
MEN1	0	1	1	1	3
MITF	1	1	1	0	3
MLLT1	1	1	1	0	3
MPL	1	0	1	1	3
MSH2	1	0	1	1	3
MSH6	1	0	1	1	3
MYC_ENST00000377970	1	1	1	0	3
MYCN	1	1	1	0	3
NF1	1	0	1	1	3
NF2	0	1	1	1	3
NOTCH1	0	1	1	1	3
NTRK1	1	1	1	0	3
PAX3	1	1	1	0	3
PAX7	1	1	1	0	3
PBRM1	1	0	1	1	3
PBX1_ENST00000420696	1	1	1	0	3
PDGFB	1	1	1	0	3
PDGFRB	1	1	1	0	3
PML	1	1	1	0	3
PPARG	1	1	1	0	3
PRCC	1	1	1	0	3
PTPN11	1	0	1	1	3
RARA	1	1	1	0	3
ROS1	1	1	1	0	3
RUNX1T1	1	1	1	0	3
SETBP1	1	0	1	1	3
SETD2_ENST00000409792	1	0	1	1	3
SLC45A3	1	1	1	0	3
SMARCA4	1	0	1	1	3
SMARCB1	1	0	1	1	3
SMO	0	1	1	1	3
SS18	1	1	1	0	3
SSX1	1	1	1	0	3
STK11	1	0	1	1	3
TAL1	1	1	1	0	3
TFG	1	1	1	0	3
TLX1_ENST00000370196	1	1	1	0	3
TLX3_ENST00000296921	1	1	1	0	3
TNFAIP3	1	0	1	1	3
TPM3	1	1	1	0	3
TPR	1	1	1	0	3
TSHR	1	0	1	1	3
VHL	1	0	1	1	3
WT1	1	0	1	1	3
ZBTB16_ENST00000335953	1	1	1	0	3
ABL2	1	0	1	0	2
AKT2	0	1	1	0	2
ALDH2	1	0	1	0	2
AMER1	0	0	1	1	2
AR	0	1	0	1	2
ARHGAP26	1	0	1	0	2
ARHGEF12	1	0	1	0	2
ARID1A	0	0	1	1	2
ARID1B_ENST00000346085	0	0	1	1	2
ARID2	0	0	1	1	2
ASXL1	0	0	1	1	2
ATF1_ENST00000262053	0	1	1	0	2
ATRX	0	0	1	1	2
AXIN2	1	0	1	0	2
BCL10	1	0	1	0	2
BCL11A	1	0	1	0	2
BCL11B	1	0	1	0	2
BCL3	1	0	1	0	2
BCL9_ENST00000234739	1	0	1	0	2
BCOR	0	0	1	1	2
BMI1	1	1	0	0	2
CADM1	1	1	0	0	2
CARD11	0	0	1	1	2
CASC5	1	0	1	0	2
CCND2	0	1	1	0	2
CCND3	0	1	1	0	2
CCNE1	0	1	1	0	2
CDK4	1	1	0	0	2
CDKN1B	0	1	1	0	2
CDKN2A_ENST00000361570	1	1	0	0	2
CDKN2B	1	1	0	0	2
CHIC2	1	0	1	0	2
CIC	0	0	1	1	2
COL1A1	1	0	1	0	2
CREBBP	0	0	1	1	2
CRLF2	0	0	1	1	2
CRTC1	1	0	1	0	2
CYLD	0	0	1	1	2
DAXX	0	0	1	1	2
DCC	1	1	0	0	2
DDX5	0	1	1	0	2
DICER1	1	0	1	0	2
DNMT3A	0	0	1	1	2
EIF3E	1	0	1	0	2
ELK4_ENST00000289703	0	1	1	0	2
ELL	1	0	1	0	2
EML4_ENST00000318522	0	1	1	0	2
EP300	0	0	1	1	2
ERBB3_ENST00000267101	1	0	1	0	2
ERC1	1	0	1	0	2
ETV4	0	1	1	0	2
ETV5	0	1	1	0	2
EZH2	0	0	1	1	2
FBXW7	0	0	1	1	2
FHIT	0	1	1	0	2
FOXL2	0	0	1	1	2
FOXO3	1	0	1	0	2
FOXO4	1	0	1	0	2
FUBP1_ENST00000370768	0	0	1	1	2
GATA1	0	0	1	1	2
GATA2	0	0	1	1	2
GATA3	0	0	1	1	2
GNA11	0	0	1	1	2
GNAQ	0	0	1	1	2
GNAS	0	0	1	1	2
GOLGA5_ENST00000163416	1	0	1	0	2
GOPC	1	0	1	0	2
H3F3A	0	0	1	1	2
HIST1H3B	0	0	1	1	2
HLF_ENST00000226067	1	0	1	0	2
HNF1A	0	0	1	1	2
IDH2	0	0	1	1	2
JAK1	0	0	1	1	2
JAK3	0	0	1	1	2
JUN	1	0	1	0	2
KDM5A_ENST00000399788	1	0	1	0	2
KDM5C	0	0	1	1	2
KDM6A	0	0	1	1	2
KDSR	1	0	1	0	2
KLF4	0	0	1	1	2
KLF6	1	0	1	0	2
LMO2	0	1	1	0	2
MAF	0	1	1	0	2
MAFB	1	0	1	0	2
MALAT1	1	0	1	0	2
MALT1_ENST00000348428	1	0	1	0	2
MAP2K1	0	0	1	1	2
MED12	0	0	1	1	2
MKL1	1	0	1	0	2
MLF1_ENST00000392822	1	0	1	0	2
MLLT10_ENST00000307729	1	0	1	0	2
MLLT3	1	0	1	0	2
MLLT4	1	0	1	0	2
MSH3	1	1	0	0	2
MYCL1_ENST00000397332	1	0	1	0	2
MYD88	0	0	1	1	2
NCOA4_ENST00000452682	1	1	0	0	2
NCOR1	0	0	1	1	2
NFE2L2	0	0	1	1	2
NFKBIE	0	1	1	0	2
NOTCH2	0	0	1	1	2
NPM1	0	0	1	1	2
NR4A3_ENST00000330847	1	1	0	0	2
NTRK3	0	1	1	0	2
PAX8	0	1	1	0	2
PCM1	1	0	1	0	2
PCSK7	1	0	1	0	2
PHF6	0	0	1	1	2
PHOX2B	1	0	1	0	2
PICALM	1	0	1	0	2
PIK3R1	0	0	1	1	2
POLE	1	0	1	0	2
PPP2R1A	0	0	1	1	2
PRDM1	0	0	1	1	2
RAF1	1	0	1	0	2
REL	0	1	1	0	2
RNF213_ENST00000411702	1	0	1	0	2
RNF43	0	0	1	1	2
SDHD	1	1	0	0	2
SET	1	0	1	0	2
SF3B1	0	0	1	1	2
SH3GL1	1	0	1	0	2
SLC34A2	0	1	1	0	2
SMAD2	0	1	0	1	2
SOCS1	0	0	1	1	2
SPI1	1	1	0	0	2
SPOP	0	0	1	1	2
SRSF2	0	0	1	1	2
STAG2	0	0	1	1	2
STAT3	0	1	1	0	2
SUFU	1	0	1	0	2
TCF3	0	1	1	0	2
TCL1A	1	0	1	0	2
TERT_NM_198255.1	1	0	1	0	2
TET1_ENST00000373644	1	0	1	0	2
TET2	0	0	1	1	2
TFE3_ENST00000336239	0	1	1	0	2
TGFBR2	1	1	0	0	2
TIF1	1	0	1	0	2
TMPRSS2_ENST00000454499	0	1	1	0	2
TNFRSF17	1	0	1	0	2
TP73	1	1	0	0	2
TRAF7	0	0	1	1	2
TRIM27	1	0	1	0	2
TRIM33	1	0	1	0	2
TSC1	0	0	1	1	2
TSPAN31	1	1	0	0	2
U2AF1	0	0	1	1	2
WHSC1	0	1	1	0	2
ZNF278	1	0	1	0	2
