# Supplementary material for: Systematic analysis of somatic mutations driving cancer: uncovering functional protein regions in disease development
Source: Biol Direct. 2016 May 5;11:23. doi: 10.1186/s13062-016-0125-6 (PMC4858844; doi:10.1186/s13062-016-0125-6)
Supplement: Additional file 3: — iSiMPRe mini-website. The mini-website shows all identified SiMPRes together with the found annotations from various source databases (Pfam, UniProt, ELM, etc.). (ZIP 37 kb) [file 13062_2016_125_MOESM3_ESM.zip]

Archive with 2 entries (2 files):
- indexR1.html
- themeR1.css
